# Supplementary material for: Piwi-interacting RNA 775 (piR-775) predicts favorable prognosis and regulates cell cycle and DNA damage response pathways in breast cancer
Source: Biomark Res. 2025 Nov 4;13:139. doi: 10.1186/s40364-025-00856-1 (PMC12584290; doi:10.1186/s40364-025-00856-1)
Supplement: Supplementary file 9 — Supplementary Material 9 [file 40364_2025_856_MOESM9_ESM.xlsx]

## Sheet: Table S1
Table S1. Differentially expressed piRNAs in relation to breast cancer subtypes, age, and tumor grade.
User_ID	BASAL vs HER2 (log2FC)	BASAL vs HER2 (padj)	BASAL vs LUMINAL (log2FC)	BASAL vs LUMINAL (padj)	HER2 vs LUMINAL (log2FC)	HER2 vs LUMINAL (padj)	OLD vs YOUNG (log2FC)	OLD vs YOUNG (padj)	HIGH vs LOW (log2FC)	HIGH vs LOW (padj)
HSA-PIR-28765	-0.232901	0.550555	0.060202	0.890621	0.293103	0.63765	0.296531	0.14105	0.143213	0.625068
HSA-PIR-28764	-0.220641	0.597275	0.0781837	0.844876	0.298825	0.642026	0.315225	0.128837	0.127926	0.672599
HSA-PIR-33112	-0.232605	0.553431	-0.363831	0.19763	-0.131225	0.927162	-0.0316577	0.91435	-0.0266861	0.939082
HSA-PIR-28004	-0.721064	0.0951781	-0.605165	0.0795944	0.115899	0.953822	-0.49871	0.0521636	0.822403	0.00180857
HSA-PIR-1044	-0.720918	0.0951781	-0.605243	0.0795944	0.115676	0.953822	-0.498719	0.0521636	0.822248	0.00180857
HSA-PIR-28247	-0.374316	0.238488	-0.133007	0.711814	0.241309	0.74985	0.289438	0.128837	0.272087	0.224925
HSA-PIR-28263	-0.131186	0.745772	0.233639	0.396017	0.364825	0.500012	0.201019	0.305194	-0.0910031	0.734231
HSA-PIR-20918	-0.491326	0.191377	-0.0364298	0.93732	0.454897	0.500012	0.281277	0.230198	0.383642	0.134432
HSA-PIR-33182	0.809726	0.0899828	0.880162	0.0159656	0.0704363	0.974465	0.266817	0.403411	0.0054989	0.988246
HSA-PIR-27306	-0.344637	0.292517	-0.189481	0.543864	0.155156	0.83949	-0.0268172	0.921173	0.287724	0.193103
HSA-PIR-28271	-0.970009	0.0141464	-0.16709	0.722275	0.802919	0.0891585	0.447956	0.066765	0.390906	0.169029
HSA-PIR-28270	-0.952097	0.0188463	-0.148577	0.761648	0.80352	0.0891585	0.466848	0.0592609	0.376628	0.201581
HSA-PIR-28269	-0.937235	0.0212649	-0.136577	0.775234	0.800658	0.0891585	0.474443	0.0577236	0.365474	0.224925
HSA-PIR-32972	-0.347901	0.457195	0.0213125	0.967934	0.369213	0.646565	0.262787	0.350255	0.215762	0.539592
HSA-PIR-28268	-0.834124	0.0438997	-0.0457207	0.93732	0.788403	0.0891585	0.445853	0.073457	0.362257	0.2264
HSA-PIR-32927	-0.091931	0.93126	-0.156961	0.7845	-0.0650299	0.980966	-0.779619	0.0108493	-0.498545	0.160017
HSA-PIR-5748	-0.333828	0.328597	-0.0313404	0.93732	0.302487	0.62099	0.0691035	0.788346	0.622113	0.00180857
HSA-PIR-24541	-0.332992	0.328597	-0.0309348	0.93732	0.302057	0.62099	0.0690032	0.788346	0.62202	0.00180857
HSA-PIR-5747	-0.333212	0.328597	-0.0326735	0.93732	0.300539	0.623558	0.0683941	0.789969	0.621936	0.00180857
HSA-PIR-32913	-0.139376	0.841723	0.199927	0.714038	0.339303	0.757311	-0.425515	0.14105	-0.0623918	0.90029
HSA-PIR-33031	-0.146535	0.835608	0.191123	0.727471	0.337658	0.757311	-0.413886	0.15587	-0.058448	0.90029
HSA-PIR-32919	-0.025745	0.997688	-0.157322	0.795167	-0.131577	0.954474	-0.689307	0.0296445	0.112904	0.83051
HSA-PIR-12654	0.150757	0.673237	0.111516	0.722275	-0.0392406	0.980966	0.167347	0.364154	-0.183033	0.3952
HSA-PIR-32995	1.50125	0.00530116	1.91425	5.33e-06	0.412998	0.757311	-0.0487541	0.921173	0.170222	0.745963
HSA-PIR-33142	1.29102	0.00299931	1.15232	0.00175303	-0.138705	0.950255	-0.167006	0.624307	0.0877527	0.851876
HSA-PIR-25895	-0.464477	0.401104	-0.392073	0.404948	0.0724044	0.980966	-0.866971	0.0056224	-0.53256	0.134432
HSA-PIR-33168	0.0817826	0.96484	0.407775	0.448907	0.325993	0.819135	0.0279754	0.946988	-0.520953	0.201581
HSA-PIR-1588	-0.935122	0.0355863	-0.503514	0.184831	0.431608	0.614342	-0.720165	0.00716713	-0.288343	0.410818
HSA-PIR-33115	0.711661	0.172982	0.520295	0.225102	-0.191366	0.927162	-0.21579	0.536322	-0.0457859	0.924513
HSA-PIR-32926	0.818572	0.0996552	0.572702	0.161782	-0.24587	0.826924	-0.558299	0.0566004	-0.0648601	0.90029
HSA-PIR-27491	-0.0951454	0.871519	-0.45356	0.159958	-0.358414	0.62099	-0.447497	0.0549233	0.168133	0.622229
HSA-PIR-32941	0.000654345	0.99984	0.140199	0.815061	0.139545	0.953822	-0.228971	0.525969	0.0510061	0.921403
HSA-PIR-25624	-0.457938	0.238692	-0.0348908	0.939166	0.423047	0.567158	-0.149061	0.576709	0.253735	0.395728
HSA-PIR-33083	0.480191	0.436124	0.0557081	0.93732	-0.424483	0.757311	-1.07806	0.00232415	0.579792	0.134432
HSA-PIR-27429	-0.22599	0.548957	-0.334083	0.216582	-0.108093	0.946058	0.210635	0.304085	-0.301908	0.169029
HSA-PIR-23127	-0.269119	0.642435	0.142248	0.782969	0.411366	0.630566	-0.497486	0.0688698	-0.00180766	0.996268
HSA-PIR-775	-0.215679	0.643067	-0.492944	0.102831	-0.277264	0.757311	-0.422894	0.0566004	-0.350524	0.169029
HSA-PIR-27490	0.135446	0.829635	-0.289404	0.474114	-0.424851	0.59788	-0.545612	0.0299722	-0.143948	0.707176
HSA-PIR-27489	0.368271	0.550555	-0.0474231	0.939166	-0.415694	0.702288	-0.512557	0.103464	-0.390864	0.309377
HSA-PIR-23444	0.257457	0.674537	0.0209223	0.967934	-0.236535	0.826924	-0.277179	0.393164	0.308847	0.402624
HSA-PIR-32994	0.241405	0.69787	-0.00531462	0.992216	-0.24672	0.821559	-0.275979	0.395556	0.29771	0.416739
HSA-PIR-28059	0.00671397	0.99984	0.284942	0.29578	0.278228	0.630566	0.293469	0.12485	-0.134562	0.625068
HSA-PIR-28058	4.11e-05	0.99984	0.279337	0.306067	0.279296	0.630566	0.288567	0.128837	-0.142244	0.5988
HSA-PIR-28056	0.000803259	0.99984	0.280443	0.305262	0.27964	0.630566	0.289877	0.128837	-0.142597	0.5988
HSA-PIR-1014	-0.200125	0.625236	-0.276248	0.347283	-0.0761232	0.95822	0.37375	0.0566004	-0.0105127	0.975161
HSA-PIR-7006	0.375031	0.577289	-0.101979	0.890621	-0.47701	0.661965	0.427391	0.223307	0.675514	0.0720411
HSA-PIR-33058	0.993673	0.00665799	0.557952	0.0803191	-0.435721	0.569163	-0.276268	0.277332	-0.197691	0.550466
HSA-PIR-5746	0.0202073	0.993054	0.269722	0.29854	0.249515	0.67334	0.396396	0.0215615	0.245363	0.256204
HSA-PIR-28063	0.065696	0.88711	0.120763	0.714038	0.0550675	0.968906	-0.0706323	0.741253	0.144018	0.550466
HSA-PIR-27080	-0.1364	0.719034	-0.118846	0.719867	0.0175539	0.994454	0.303264	0.0808111	-0.208793	0.340894
HSA-PIR-33090	0.160711	0.771359	0.0564547	0.914638	-0.104257	0.953822	-0.558706	0.0151149	-0.248533	0.416901
HSA-PIR-32852	0.432471	0.328597	0.265291	0.528656	-0.167179	0.927162	-0.201276	0.511731	-0.0177609	0.968242
HSA-PIR-27435	0.187318	0.70124	0.112981	0.789315	-0.0743372	0.968906	-0.301678	0.194729	0.575368	0.0168674
HSA-PIR-28062	0.0799146	0.857556	0.0966926	0.781288	0.016778	0.994454	-0.0547725	0.826988	0.102787	0.707176
HSA-PIR-32886	-1.12191	0.0158244	-0.76104	0.0450763	0.360869	0.757311	-0.812533	0.0056224	-0.492503	0.139596
HSA-PIR-25623	-0.571322	0.214435	-0.239828	0.618789	0.331493	0.757311	-0.185941	0.557878	0.337772	0.30963
HSA-PIR-28061	0.0721857	0.88711	0.107395	0.766212	0.0352098	0.985144	-0.0548153	0.835311	0.0949147	0.734231
HSA-PIR-28521	-0.0498481	0.968589	0.205007	0.616605	0.254855	0.775531	0.287625	0.232411	0.163219	0.634001
HSA-PIR-28265	-0.0371165	0.979351	0.308653	0.317932	0.345769	0.59788	0.579345	0.0056224	0.361595	0.134432
HSA-PIR-28264	-0.0390525	0.979351	0.305762	0.32029	0.344815	0.59788	0.578762	0.0056224	0.362875	0.134432
HSA-PIR-28278	-0.0416158	0.977155	0.306673	0.32029	0.348289	0.59788	0.579189	0.0056224	0.363499	0.134432
HSA-PIR-28276	-0.0383007	0.979351	0.306222	0.32029	0.344523	0.59788	0.578784	0.0056224	0.362814	0.134432
HSA-PIR-28277	-0.0376072	0.979351	0.307369	0.32029	0.344977	0.59788	0.581948	0.0056224	0.363585	0.134432
HSA-PIR-28275	-0.0373421	0.979351	0.306081	0.32029	0.343423	0.59788	0.583081	0.0056224	0.364863	0.134432
HSA-PIR-33049	-0.452262	0.317302	-0.343637	0.378368	0.108625	0.954474	-0.60221	0.0153106	-0.340201	0.284865
HSA-PIR-28060	0.101318	0.83005	0.154417	0.661184	0.0530991	0.97231	-0.0461266	0.860226	0.0350733	0.913525
HSA-PIR-33006	0.00372783	0.99984	0.251262	0.289255	0.247534	0.624329	0.253684	0.126338	0.306607	0.0974964
HSA-PIR-32828	0.00471285	0.99984	0.26195	0.317946	0.257237	0.655048	0.331481	0.0606232	0.183304	0.421158
HSA-PIR-32830	0.00455409	0.99984	0.26012	0.320767	0.255566	0.661965	0.337748	0.0577236	0.185959	0.417836
HSA-PIR-28096	-0.135466	0.719034	0.236146	0.363698	0.371612	0.468857	-0.025591	0.920304	0.236618	0.259201
HSA-PIR-26758	0.58536	0.164168	0.675151	0.0312594	0.0897907	0.95822	0.164769	0.557878	-0.290573	0.332942
HSA-PIR-23358	-0.342675	0.550555	0.0217054	0.967934	0.36438	0.757311	-0.220096	0.520227	-0.122848	0.78458
HSA-PIR-33005	-0.00936923	0.99984	0.230685	0.390612	0.240054	0.695428	0.299016	0.0940527	0.194016	0.402624
HSA-PIR-32829	-0.0167336	0.996894	0.225665	0.404948	0.242398	0.686143	0.302163	0.0912833	0.187951	0.415693
HSA-PIR-1901	-0.644727	0.223618	-0.266698	0.631606	0.37803	0.757311	-0.24171	0.515709	0.449826	0.226367
HSA-PIR-33007	-0.523501	0.238488	-0.0951864	0.85627	0.428315	0.59788	0.0792553	0.822384	0.522719	0.0720411
HSA-PIR-33114	-0.53342	0.228535	-0.103105	0.84047	0.430315	0.59788	0.0826298	0.818346	0.533363	0.0678505
HSA-PIR-25622	-0.702897	0.185347	-0.307126	0.555085	0.395771	0.757311	-0.246353	0.512322	0.444031	0.239595
HSA-PIR-1080	0.300962	0.38924	0.405345	0.138616	0.104382	0.94807	-0.151986	0.515709	0.425135	0.0575346
HSA-PIR-27434	0.30559	0.385124	0.412812	0.136024	0.107222	0.94807	-0.145838	0.525969	0.421248	0.0587231
HSA-PIR-32865	0.88187	0.216618	1.75623	0.00093019	0.874355	0.500012	-0.181162	0.729322	0.344154	0.561886
HSA-PIR-20474	-0.771144	0.162469	-0.354759	0.473998	0.416385	0.702288	-0.257097	0.479598	0.437428	0.246584
HSA-PIR-24828	0.370252	0.328597	0.351246	0.269494	-0.0190059	0.994454	0.443452	0.0430457	0.0621515	0.863558
HSA-PIR-1079	0.396302	0.250929	0.594146	0.0248752	0.197844	0.819135	-0.0533439	0.847811	0.287899	0.239595
HSA-PIR-27433	0.396934	0.250929	0.596486	0.02473	0.199552	0.819135	-0.0524517	0.850082	0.285584	0.246584
HSA-PIR-6960	0.0670862	0.888791	-0.0453104	0.9143	-0.112397	0.927162	0.0299206	0.91435	0.123067	0.656504
HSA-PIR-32845	0.709708	0.17166	0.732287	0.068028	0.0225795	0.994994	-0.270874	0.423027	0.138658	0.75833
HSA-PIR-27432	0.397744	0.255976	0.623149	0.0203338	0.225405	0.775531	-0.0283366	0.921173	0.280401	0.259201
HSA-PIR-32914	-0.0928234	0.796946	-0.0722501	0.807504	0.0205732	0.994199	0.299836	0.0521636	-0.129986	0.543007
HSA-PIR-25621	-0.575036	0.250929	-0.304686	0.528656	0.27035	0.819135	-0.345078	0.273423	0.405183	0.256569
HSA-PIR-28340	-0.132672	0.852981	0.653952	0.0949434	0.786623	0.210139	0.0878499	0.822384	0.446544	0.179171
HSA-PIR-28734	-0.88527	0.0996552	-0.578582	0.19763	0.306688	0.819135	-0.800606	0.0108493	-0.445992	0.246584
HSA-PIR-1423	-0.736447	0.0647696	-0.501813	0.136024	0.234634	0.819135	-0.530981	0.0237836	-0.206858	0.539284
HSA-PIR-33028	0.876355	0.122365	1.91595	1.5e-06	1.03959	0.0891585	-1.01412	0.0027107	-0.550064	0.148778
HSA-PIR-32869	0.593573	0.278337	0.748664	0.0803191	0.155092	0.949249	-0.271122	0.461882	-0.0779769	0.891586
HSA-PIR-427	-0.127144	0.746885	-0.0913673	0.782969	0.0357765	0.980966	0.426539	0.0139789	-0.122605	0.647543
HSA-PIR-32864	0.842072	0.227874	1.60876	0.00209779	0.766692	0.567158	-0.18293	0.721147	0.433351	0.415693
HSA-PIR-23041	-0.299537	0.637948	0.118872	0.84047	0.418409	0.679078	-0.345699	0.289008	0.485557	0.167434
HSA-PIR-32863	0.81637	0.238692	1.60396	0.00209779	0.787589	0.547739	-0.180615	0.722783	0.457247	0.39326
HSA-PIR-20636	-0.660183	0.182622	-0.338987	0.4513	0.321196	0.775531	-0.327337	0.29366	0.417531	0.2264
HSA-PIR-32298	-0.169374	0.844237	-0.0663465	0.93732	0.103028	0.968906	0.525509	0.139701	0.714166	0.0678505
HSA-PIR-28733	-1.08408	0.052158	-0.693612	0.139252	0.39047	0.759955	-0.842034	0.0108493	-0.377972	0.39326
HSA-PIR-1900	-0.65956	0.182622	-0.307219	0.506905	0.352341	0.757311	-0.290765	0.364154	0.589237	0.0667005
HSA-PIR-24553	0.718482	0.162469	0.778965	0.0414896	0.0604837	0.980966	0.125186	0.730396	0.216957	0.612577
HSA-PIR-28192	0.454384	0.411429	0.616622	0.145912	0.162238	0.94807	-0.264086	0.46005	-0.0748305	0.891586
HSA-PIR-601	0.106995	0.815869	-0.0648536	0.867504	-0.171849	0.819135	0.268971	0.16267	-0.146756	0.58994
HSA-PIR-33081	0.308362	0.544857	-0.131918	0.782969	-0.44028	0.5963	-0.108442	0.732944	-0.609527	0.0283327
HSA-PIR-23058	0.0751321	0.841723	0.00019115	0.99897	-0.0749409	0.949249	0.279648	0.0659127	-0.0975898	0.672599
HSA-PIR-23399	0.384723	0.551247	-0.0333684	0.967934	-0.418091	0.757311	0.302881	0.419818	0.414776	0.309377
HSA-PIR-28085	0.18152	0.637948	0.281689	0.29333	0.100169	0.94807	0.215301	0.273423	-0.0954737	0.725385
HSA-PIR-14786	0.311833	0.719034	0.0652772	0.93732	-0.246556	0.927162	-0.635077	0.113258	-1.20249	0.00268929
HSA-PIR-32952	0.265345	0.405877	0.361424	0.14128	0.0960797	0.94807	0.108111	0.607577	-0.190587	0.410237
HSA-PIR-32899	0.36623	0.195855	0.400471	0.0795944	0.0342412	0.980966	0.12767	0.520227	-0.127937	0.5988
HSA-PIR-33160	0.639588	0.127555	0.380057	0.289407	-0.259531	0.788302	-0.220955	0.432239	0.421706	0.134432
HSA-PIR-24552	0.76938	0.150304	0.744219	0.0722147	-0.0251613	0.994994	0.205603	0.567277	0.193388	0.672599
HSA-PIR-12655	-0.192852	0.728611	-0.302036	0.448907	-0.109184	0.954474	-0.435957	0.0873738	0.537867	0.0591318
HSA-PIR-33080	-0.0318871	0.996407	0.0618197	0.935331	0.0937068	0.968906	-0.734284	0.0151054	-0.202484	0.667073
HSA-PIR-28533	-0.0288554	0.996407	0.0282347	0.967934	0.0570902	0.980966	0.269238	0.417403	-0.163605	0.707176
HSA-PIR-23136	0.11366	0.740384	0.0211544	0.948464	-0.0925054	0.937369	0.286741	0.0612708	-0.0920265	0.695387
HSA-PIR-28191	0.452285	0.452728	0.525086	0.26716	0.0728017	0.980966	-0.251086	0.515709	-0.0999099	0.851409
HSA-PIR-23840	0.261311	0.519203	0.187321	0.611701	-0.07399	0.959846	-0.101006	0.691154	-0.520611	0.0205833
HSA-PIR-28351	-0.361078	0.317302	-0.240142	0.454829	0.120937	0.940079	-0.00809858	0.974561	0.0892321	0.778863
HSA-PIR-28255	0.111311	0.797529	0.217921	0.448907	0.10661	0.944463	0.293242	0.121768	-0.102392	0.707176
HSA-PIR-33073	0.630798	0.328597	0.0289321	0.967934	-0.601866	0.59788	0.111628	0.82596	-0.129436	0.83051
HSA-PIR-33041	0.427891	0.385124	0.783378	0.0312594	0.355487	0.757311	-0.499865	0.0688698	-0.0533904	0.906928
HSA-PIR-1507	-0.42806	0.306974	-0.234974	0.556795	0.193086	0.844574	-0.572704	0.0139789	-0.27299	0.381055
HSA-PIR-12352	0.188686	0.822447	-0.401942	0.448907	-0.590628	0.582294	0.845688	0.0108493	-0.0513094	0.924513
HSA-PIR-33186	0.14337	0.83005	0.17528	0.742181	0.0319098	0.994454	-0.865039	0.00232415	0.212074	0.58994
HSA-PIR-1961	0.155782	0.72611	-0.168175	0.648486	-0.323957	0.614342	0.361144	0.0735526	-0.0977366	0.747332
HSA-PIR-23626	-0.101045	0.918467	0.0249702	0.967934	0.126015	0.954474	-0.786758	0.0113884	-0.278987	0.52609
HSA-PIR-5744	1.17604	0.162624	1.95432	0.00143549	0.778286	0.59788	0.0693354	0.921173	0.918543	0.0945349
HSA-PIR-8871	-0.218385	0.637948	-0.126769	0.763016	0.0916161	0.954474	0.422906	0.0561975	-0.0724997	0.839891
HSA-PIR-2980	-1.13823	0.0212649	-0.681328	0.102117	0.456903	0.630566	-0.727417	0.0139789	-0.512784	0.143699
HSA-PIR-1614	0.130198	0.80806	-0.204044	0.611048	-0.334241	0.630566	0.0810838	0.781215	-0.00637521	0.986359
HSA-PIR-2958	-0.211254	0.772871	-0.057456	0.93732	0.153798	0.950255	-0.823101	0.00908757	-0.281413	0.523075
HSA-PIR-17241	0.0839606	0.825508	0.0103314	0.972251	-0.0736292	0.952	-0.17286	0.302689	0.163853	0.415693
HSA-PIR-23662	-0.435965	0.436124	-0.523229	0.228847	-0.0872643	0.968906	-0.729606	0.0139789	-0.906816	0.00351616
HSA-PIR-1638	0.158594	0.710638	-0.0573964	0.896317	-0.21599	0.775531	0.465466	0.0139789	-0.0646311	0.838959
HSA-PIR-31040	0.452239	0.385124	0.514168	0.220181	0.0619293	0.980966	-0.437529	0.141187	-0.06606	0.90029
HSA-PIR-23020	0.765406	0.182622	1.11703	0.00829837	0.351625	0.788302	-0.524319	0.12485	0.0910734	0.870059
HSA-PIR-32897	0.0811723	0.877405	-0.023749	0.962614	-0.104921	0.94807	0.567106	0.0056224	0.113206	0.707176
HSA-PIR-32934	0.00255701	0.99984	0.00213131	0.992216	-0.000425692	0.998388	-0.302397	0.0592609	-0.177836	0.402397
HSA-PIR-12319	0.160991	0.719034	-0.0520789	0.913972	-0.21307	0.799109	0.48854	0.0139789	-0.0751479	0.822842
HSA-PIR-33063	-3.59566	6.11e-05	-0.517649	0.661184	3.07801	0.000761569	-0.0786768	0.926963	2.3139	0.000472397
HSA-PIR-26675	-0.612716	0.162469	-0.767584	0.0181829	-0.154868	0.927162	0.0146431	0.962141	-0.311947	0.309377
HSA-PIR-1637	0.147155	0.733572	-0.0485573	0.9143	-0.195712	0.819135	0.441479	0.0213732	-0.0698078	0.83051
HSA-PIR-24214	-1.03381	0.0623723	-0.633405	0.178901	0.40041	0.757311	-0.839396	0.0108493	-0.358456	0.410237
HSA-PIR-32922	-3.76982	6.11e-05	-0.710818	0.528656	3.059	0.00134283	0.0640446	0.938675	2.46852	0.000472397
HSA-PIR-33161	0.463768	0.250271	0.156573	0.728805	-0.307194	0.743677	-0.576144	0.0126246	-0.0920022	0.808067
HSA-PIR-23019	0.656115	0.219854	0.958523	0.0196344	0.302408	0.819135	-0.546223	0.0824228	0.135529	0.778863
HSA-PIR-33174	0.512268	0.289746	0.484118	0.224902	-0.0281498	0.994454	-0.185297	0.569787	-0.270761	0.45301
HSA-PIR-23137	0.471925	0.286878	0.100842	0.84047	-0.371082	0.649301	-0.494238	0.0549233	0.218862	0.539284
HSA-PIR-3185	0.205543	0.478088	0.114616	0.698395	-0.0909265	0.940079	0.252699	0.104674	-0.0956601	0.682065
HSA-PIR-32944	-0.746489	0.17166	-0.368175	0.448907	0.378314	0.757311	-0.26881	0.456875	0.521191	0.143906
HSA-PIR-25274	1.40079	1.24e-05	0.814161	0.00540196	-0.586629	0.289601	-0.141875	0.591638	0.092305	0.79821
HSA-PIR-26691	0.827046	0.00105763	0.305106	0.211164	-0.52194	0.0984373	0.459265	0.0067128	-0.290113	0.141541
HSA-PIR-26690	0.839785	0.00130286	0.3302	0.184831	-0.509586	0.154376	0.479681	0.00617823	-0.304719	0.134432
HSA-PIR-25620	-0.0957085	0.888791	-0.141841	0.775234	-0.0461327	0.985144	-0.472309	0.066027	0.337883	0.289596
HSA-PIR-23511	-0.000613422	0.99984	0.163438	0.810324	0.164051	0.953822	0.0302646	0.943789	0.162476	0.75964
HSA-PIR-33188	1.17732	0.180599	0.680424	0.374678	-0.496891	0.819135	-0.151512	0.826526	-1.27049	0.0205833
HSA-PIR-628	-0.172791	0.70124	-0.399658	0.166023	-0.226867	0.775531	-0.312046	0.137206	-0.587594	0.00551269
HSA-PIR-32158	0.73915	0.191301	1.06082	0.0149362	0.321669	0.819135	-0.574691	0.0873738	0.186661	0.707176
HSA-PIR-32870	-0.140163	0.841723	-0.286087	0.540998	-0.145924	0.94807	-0.546583	0.0549233	0.309295	0.402624
HSA-PIR-32194	0.830263	0.164494	1.23797	0.00540196	0.407703	0.757311	-0.654412	0.0566004	0.165827	0.746285
HSA-PIR-1946	-0.747668	0.121883	-0.438921	0.288245	0.308746	0.775531	-0.429879	0.133176	-0.54836	0.0860834
HSA-PIR-20101	-0.477679	0.457195	0.218455	0.747263	0.696134	0.500012	0.152769	0.722783	-0.425558	0.323809
HSA-PIR-28398	0.0388235	0.981349	-0.117165	0.782969	-0.155988	0.913053	0.482368	0.0299528	-0.0889831	0.80568
HSA-PIR-32905	-0.0395767	0.967965	-0.0479078	0.904489	-0.00833111	0.996599	0.403293	0.0151149	-0.139319	0.572014
HSA-PIR-1028	-0.315628	0.426174	-0.272407	0.419198	0.0432219	0.980966	0.456746	0.0350687	-0.104887	0.747332
HSA-PIR-32235	-0.157325	0.723669	-0.412017	0.14149	-0.254692	0.757311	-0.268412	0.202278	-0.57712	0.00551269
HSA-PIR-23502	0.765814	0.162624	0.169899	0.775234	-0.595915	0.555859	-0.415541	0.197866	-0.0246224	0.967796
HSA-PIR-23503	0.809026	0.125983	0.178796	0.763016	-0.63023	0.500012	-0.439477	0.161646	-0.0354483	0.949745
HSA-PIR-28516	0.981198	0.09283	0.498122	0.32093	-0.483077	0.67334	-0.288226	0.475767	-0.00635835	0.988246
HSA-PIR-32951	0.0152116	0.99984	-0.0746047	0.910088	-0.0898163	0.968906	-0.409878	0.148527	0.269657	0.454367
HSA-PIR-32973	1.12518	0.056149	0.527259	0.316457	-0.597926	0.59788	-0.298509	0.476487	-0.014605	0.983688
HSA-PIR-32161	0.757759	0.191377	1.16787	0.00829837	0.410114	0.757311	-0.65639	0.0566004	0.185748	0.717609
HSA-PIR-32966	-0.257497	0.550555	-0.14398	0.730656	0.113517	0.94807	-0.432171	0.0495324	-0.361184	0.148024
HSA-PIR-32160	0.718486	0.211705	1.17123	0.00823333	0.45274	0.702288	-0.667593	0.0521251	0.169915	0.734231
HSA-PIR-6288	-0.215232	0.674537	-0.289988	0.431458	-0.0747553	0.968906	0.531335	0.0213732	0.0386472	0.921952
HSA-PIR-33120	0.0324838	0.982927	0.216383	0.501007	0.1839	0.819135	-0.248161	0.23682	-0.258902	0.291834
HSA-PIR-33092	0.162253	0.856191	-0.453314	0.429106	-0.615567	0.59788	0.919137	0.0108493	-0.0836639	0.90029
HSA-PIR-32950	0.0625149	0.979351	0.201476	0.763016	0.138961	0.954474	-0.51004	0.141187	0.237313	0.646928
HSA-PIR-33113	1.47571	0.0108631	1.59922	0.000407793	0.123514	0.968906	-0.42337	0.282855	0.219496	0.691481
HSA-PIR-432	-0.231512	0.663554	-0.00887332	0.983499	0.222639	0.819135	0.472079	0.0566004	0.164198	0.66085
HSA-PIR-6968	-0.0428868	0.992363	0.315001	0.631606	0.357888	0.819135	0.602977	0.104674	0.415673	0.386278
HSA-PIR-33125	0.431152	0.56188	0.84681	0.0964238	0.415658	0.775531	-1.11346	0.00345714	0.719229	0.0900593
HSA-PIR-32837	-0.0347914	0.979351	-0.0244636	0.954212	0.0103278	0.996455	0.408122	0.0299722	-0.213763	0.39326
HSA-PIR-27572	-0.196028	0.67648	-0.725476	0.00908202	-0.529448	0.331117	0.149767	0.557878	0.210814	0.45301
HSA-PIR-23832	1.55456	1.43e-05	1.14076	0.000335681	-0.413801	0.614342	-0.128086	0.683597	-0.151179	0.695873
HSA-PIR-27571	-0.187165	0.686267	-0.72451	0.00829837	-0.537345	0.316184	0.139645	0.576709	0.210074	0.450001
HSA-PIR-33033	0.830425	0.172982	0.25429	0.708425	-0.576134	0.59788	0.0895305	0.85217	0.0866481	0.891586
HSA-PIR-786	-0.90146	0.0904114	-0.419066	0.377146	0.482394	0.62099	-0.505198	0.112061	-0.115385	0.820692
HSA-PIR-33175	0.842657	0.263151	0.359259	0.651311	-0.483398	0.775531	0.0560952	0.923807	0.721399	0.154983
HSA-PIR-26243	0.802861	0.0998654	0.295198	0.529834	-0.507663	0.580911	-0.391675	0.184471	-0.404743	0.246599
HSA-PIR-27485	0.261379	0.654435	0.675866	0.0695687	0.414488	0.630566	-0.00903697	0.978449	0.50831	0.112025
HSA-PIR-32855	0.126963	0.752513	0.0641361	0.863271	-0.062827	0.96324	-0.492886	0.00574467	-0.188573	0.416901
HSA-PIR-1599	0.013399	0.99984	-0.101906	0.821939	-0.115305	0.94807	-0.630442	0.00574467	-0.391237	0.141541
HSA-PIR-20492	0.134356	0.685773	0.169157	0.493526	0.0348012	0.980966	0.12843	0.476487	0.0682279	0.777016
HSA-PIR-5970	0.362469	0.381652	0.721085	0.0170706	0.358616	0.62099	-0.0034755	0.990074	0.406161	0.134432
HSA-PIR-33056	0.00935992	0.99984	-0.270521	0.504962	-0.279881	0.775531	-0.625203	0.0108493	0.144621	0.703936
HSA-PIR-33117	-0.74954	0.075273	-0.592847	0.0803191	0.156693	0.927162	-0.589022	0.0151054	-0.338343	0.266832
HSA-PIR-33055	0.474616	0.240405	0.467162	0.159958	-0.00745371	0.996599	-0.138116	0.624307	-0.377986	0.169029
HSA-PIR-31039	0.48664	0.328597	0.348382	0.429106	-0.138258	0.950255	-0.32691	0.286787	-0.122931	0.778863
HSA-PIR-27198	-0.257776	0.720364	0.0111315	0.983499	0.268908	0.844004	-0.335036	0.365499	0.431406	0.289596
HSA-PIR-26626	0.114241	0.772871	0.233148	0.376424	0.118906	0.919917	0.19896	0.288193	-0.00642388	0.983931
HSA-PIR-27484	0.298764	0.618613	0.81221	0.0312594	0.513446	0.580764	0.010339	0.976596	0.481697	0.143906
HSA-PIR-1091	0.232279	0.625236	0.137996	0.754092	-0.0942829	0.954474	0.0487158	0.873674	0.133203	0.695873
HSA-PIR-27488	0.964425	0.183257	1.66316	0.00211255	0.698734	0.59788	-0.193464	0.721147	1.48155	0.000803593
HSA-PIR-32164	0.221056	0.642435	0.130837	0.763016	-0.0902195	0.954474	0.0583114	0.850082	0.135716	0.691481
HSA-PIR-33189	-0.178073	0.683713	-0.378308	0.181328	-0.200236	0.819135	-0.193873	0.395556	-0.431504	0.0575346
HSA-PIR-28172	0.834344	0.122365	0.497487	0.285212	-0.336858	0.788302	-0.302293	0.402414	0.879994	0.00768111
HSA-PIR-12055	0.347212	0.564326	0.264445	0.626117	-0.0827673	0.97231	-0.565289	0.0592609	-0.181955	0.691481
HSA-PIR-32826	0.220062	0.654435	0.149009	0.738947	-0.0710525	0.968906	0.0708024	0.822384	0.127245	0.709743
HSA-PIR-6693	-0.0363759	0.992304	0.0416941	0.945761	0.07807	0.97231	0.288475	0.393547	0.210951	0.634001
HSA-PIR-32915	-0.747312	0.172982	-0.494112	0.288245	0.2532	0.844574	0.199895	0.590292	0.0402368	0.939082
HSA-PIR-26832	0.188573	0.550555	0.237756	0.309367	0.0491821	0.968906	0.163925	0.357279	-0.0534832	0.838605
HSA-PIR-23026	-1.06084	0.103192	0.121426	0.885741	1.18226	0.0984373	0.0403118	0.933045	0.308821	0.574008
HSA-PIR-27428	-0.0677869	0.957248	0.224388	0.647293	0.292175	0.776771	-0.374659	0.169867	-0.841444	0.00229335
HSA-PIR-32237	0.645954	0.183257	0.851726	0.0224712	0.205772	0.901313	-0.14382	0.676777	0.095507	0.838605
HSA-PIR-414	-0.27546	0.603376	-0.224572	0.626117	0.0508875	0.980966	0.442913	0.0855944	0.0924288	0.826032
HSA-PIR-23495	-0.399359	0.459437	0.168614	0.763016	0.567973	0.540991	-0.0306175	0.933045	0.445975	0.195697
HSA-PIR-33145	0.644348	0.0493316	-0.0018384	0.993861	-0.646187	0.0891585	0.108766	0.638261	-0.471181	0.0283327
HSA-PIR-33079	1.24629	0.00434124	0.697558	0.0695687	-0.548731	0.547739	-0.396127	0.170912	-0.34014	0.345714
HSA-PIR-32181	0.527958	0.265895	0.778039	0.0327387	0.25008	0.819135	-0.269362	0.395556	0.182779	0.664262
HSA-PIR-32902	0.232154	0.685294	0.192978	0.701736	-0.0391754	0.989406	0.141087	0.649947	0.457587	0.134432
HSA-PIR-5972	0.438758	0.289746	0.768827	0.0130595	0.330069	0.679268	-0.0819755	0.796257	0.371037	0.184926
HSA-PIR-11015	0.0423565	0.983659	0.197785	0.701736	0.155429	0.944463	0.543015	0.0472419	-0.0147698	0.975161
HSA-PIR-17357	-0.0410495	0.970653	0.133427	0.717176	0.174476	0.819135	-0.269818	0.169867	-0.353381	0.112942
HSA-PIR-5971	0.427981	0.340899	0.755462	0.02473	0.32748	0.757311	-0.0947163	0.779755	0.412437	0.169029
HSA-PIR-12584	-0.235125	0.670581	-0.323457	0.408344	-0.0883315	0.96324	0.510328	0.0480058	-0.0663464	0.879732
HSA-PIR-1119	-0.172052	0.715196	0.127598	0.763016	0.29965	0.679078	0.694807	0.00232415	0.562371	0.0155644
HSA-PIR-32946	-0.175108	0.708884	0.133852	0.751603	0.30896	0.655048	0.680028	0.00232415	0.566674	0.0140512
HSA-PIR-32166	0.675429	0.18616	0.943792	0.0169733	0.268363	0.819135	-0.222802	0.525969	0.17867	0.695873
HSA-PIR-6692	-0.118484	0.888791	-0.0855503	0.910088	0.0329336	0.994454	0.226503	0.544208	0.217065	0.653309
HSA-PIR-12390	-0.330012	0.498799	-0.262468	0.529834	0.0675437	0.97231	0.424752	0.0992154	0.0753498	0.856357
HSA-PIR-29235	-0.0219392	0.996407	0.350609	0.230666	0.372549	0.571049	0.308917	0.140097	0.0437144	0.90029
HSA-PIR-28258	1.45991	0.0355863	1.94628	0.000277262	0.48637	0.775531	0.385212	0.434146	-0.432819	0.440409
HSA-PIR-7005	1.18172	0.0465768	0.66874	0.184831	-0.512983	0.661965	0.677803	0.0588199	0.841359	0.0333856
HSA-PIR-3411	-0.461296	0.172815	-0.258861	0.378898	0.202435	0.793654	-0.0465802	0.859786	0.0157988	0.967796
HSA-PIR-5969	0.392348	0.390856	0.691331	0.0414137	0.298983	0.757311	-0.140482	0.642212	0.411859	0.169029
HSA-PIR-32960	0.25138	0.70124	0.511765	0.230666	0.260384	0.821559	-0.274606	0.423027	-0.411405	0.259201
HSA-PIR-32879	1.43293	3.99e-05	0.850485	0.00829349	-0.582445	0.386158	0.173621	0.553366	-0.510574	0.0678505
HSA-PIR-32234	0.73874	0.155577	1.02559	0.00823333	0.28685	0.819135	-0.25344	0.461882	0.183185	0.682065
HSA-PIR-33043	-0.13106	0.856138	-0.0652697	0.921863	0.0657904	0.980966	-0.458548	0.126338	0.456229	0.178215
HSA-PIR-33074	0.267597	0.60947	0.17819	0.713774	-0.0894074	0.959846	0.629199	0.0108493	0.25966	0.421158
HSA-PIR-32956	0.280443	0.581226	0.18793	0.699249	-0.0925132	0.95822	0.637263	0.0108493	0.241331	0.465779
HSA-PIR-33095	0.746063	0.0496642	0.473697	0.139252	-0.272367	0.757311	-0.298346	0.217749	-0.145466	0.672599
HSA-PIR-32920	0.388601	0.293243	0.495699	0.0855921	0.107098	0.94807	-0.119278	0.636657	-0.183573	0.539284
HSA-PIR-33076	-0.500123	0.18616	-0.459565	0.138848	0.0405582	0.985144	-0.398806	0.0702336	-0.156205	0.642553
HSA-PIR-32178	0.708354	0.172815	1.01776	0.00829837	0.309403	0.799151	-0.317171	0.336501	0.202073	0.656504
HSA-PIR-32159	0.757267	0.164182	1.06599	0.00829349	0.30872	0.819135	-0.3217	0.357279	0.194056	0.682065
HSA-PIR-24644	1.23856	0.0422893	0.969901	0.0448144	-0.268658	0.901313	-0.931084	0.0108493	-0.260306	0.642553
HSA-PIR-23724	0.0845077	0.957248	0.12377	0.855217	0.0392626	0.994454	-0.370549	0.305194	-0.438212	0.289596
HSA-PIR-1911	-0.00438632	0.99984	0.0736686	0.867504	0.0780549	0.95822	0.22898	0.326704	-0.0140357	0.970461
HSA-PIR-1118	-0.161741	0.7872	0.21687	0.644656	0.378611	0.642026	0.845844	0.00232415	0.50577	0.0869884
HSA-PIR-28218	-0.00681179	0.99984	-0.23256	0.513944	-0.225748	0.799151	0.110481	0.676395	-0.0824519	0.818627
HSA-PIR-23997	-0.342359	0.565519	-0.0872421	0.898887	0.255117	0.823214	0.295558	0.393164	0.20215	0.656504
HSA-PIR-23519	-0.0101318	0.99984	-0.02917	0.93732	-0.0190382	0.994454	0.0282711	0.91435	-0.0169718	0.962401
HSA-PIR-33197	0.691487	0.056149	0.870102	0.00209779	0.178615	0.844574	-0.105453	0.700288	-0.478157	0.0575346
HSA-PIR-32157	0.827931	0.0911268	0.860606	0.0234642	0.0326741	0.994454	0.0734296	0.85217	0.0811203	0.869231
HSA-PIR-1117	-0.101895	0.888791	0.273009	0.54451	0.374904	0.679078	0.869504	0.00232415	0.516288	0.0989214
HSA-PIR-32162	-0.787111	0.0623723	-0.685401	0.0414137	0.101709	0.954474	-0.479821	0.0577236	-0.535476	0.0596094
HSA-PIR-33181	0.391697	0.366884	0.586534	0.0774428	0.194837	0.846215	-0.217342	0.438702	-0.411385	0.143906
HSA-PIR-32923	0.416216	0.70124	0.645604	0.396017	0.229389	0.953822	-0.440439	0.447222	0.905083	0.123507
HSA-PIR-816	-0.671715	0.255976	-0.45225	0.39009	0.219465	0.927162	-0.780913	0.0201336	-0.502534	0.226367
HSA-PIR-32154	0.479993	0.578888	0.0941511	0.924472	-0.385842	0.819135	-0.210822	0.688351	0.50054	0.371099
HSA-PIR-33091	0.394786	0.445421	0.436057	0.288245	0.0412712	0.989406	-0.670083	0.0139789	-0.158068	0.707176
HSA-PIR-81	-0.786646	0.121883	-0.513007	0.225102	0.273639	0.819135	-0.827888	0.0056224	-0.51087	0.134432
HSA-PIR-33169	0.472254	0.226664	0.221921	0.560712	-0.250333	0.775531	-0.189439	0.477875	-0.18314	0.574008
HSA-PIR-294	-0.752477	0.130044	-0.48828	0.238247	0.264197	0.819135	-0.8225	0.0056224	-0.501905	0.134432
HSA-PIR-1738	-0.855906	0.068393	-0.589563	0.136024	0.266343	0.819135	-0.786573	0.0056224	-0.494647	0.134432
HSA-PIR-32185	0.885086	0.068393	1.01461	0.00823333	0.129528	0.953822	-0.0332016	0.929568	0.0614145	0.90029
HSA-PIR-33048	-0.00726253	0.99984	0.118235	0.775234	0.125498	0.946058	0.209261	0.404887	-0.015598	0.968242
HSA-PIR-33164	0.801972	0.0493316	0.267436	0.500521	-0.534535	0.468827	0.110316	0.721147	-0.258319	0.416739
HSA-PIR-27877	0.474891	0.252447	0.243481	0.54451	-0.23141	0.819135	-0.0836487	0.794809	0.134156	0.710065
HSA-PIR-6691	-0.187866	0.796243	0.0119351	0.983499	0.199801	0.927162	0.317803	0.358236	0.200623	0.667073
HSA-PIR-1613	0.12366	0.886907	-0.166998	0.782969	-0.290658	0.819135	0.7682	0.0139789	0.237128	0.619409
HSA-PIR-33119	1.00027	0.028676	0.330592	0.448907	-0.669675	0.356056	0.429204	0.132912	-0.0768035	0.870059
HSA-PIR-32957	-0.631135	0.294161	-0.0655358	0.93732	0.5656	0.59788	0.465956	0.198693	0.21247	0.688609
HSA-PIR-32186	1.56186	0.0251467	2.0173	0.000211478	0.45544	0.790824	-0.799794	0.0606751	0.320475	0.6156
HSA-PIR-33012	1.13556	0.172982	0.984472	0.139749	-0.151088	0.968906	-0.026668	0.963084	0.0194888	0.983688
HSA-PIR-25627	-0.00120366	0.99984	0.0790126	0.867504	0.0802163	0.959846	0.165401	0.525969	0.0382773	0.921403
HSA-PIR-33094	0.13841	0.746885	0.0832993	0.829609	-0.0551106	0.968906	0.105611	0.641501	-0.189301	0.45301
HSA-PIR-32991	0.190632	0.772871	0.462133	0.279024	0.271501	0.819135	-0.697356	0.0139789	0.311324	0.410237
HSA-PIR-1421	0.0477933	0.950088	0.0842799	0.811002	0.0364866	0.980966	0.258964	0.160825	-0.178803	0.450001
HSA-PIR-32945	-0.033123	0.992304	0.489694	0.174251	0.522817	0.500012	0.188206	0.525969	-0.0425839	0.921403
HSA-PIR-28763	0.0475106	0.990503	0.0702552	0.930614	0.0227445	0.994994	0.425492	0.226455	-0.348918	0.417854
HSA-PIR-14633	0.184954	0.685294	0.102305	0.797154	-0.0826489	0.954474	0.383038	0.0662559	-0.2186	0.42047
HSA-PIR-12624	-0.203297	0.70124	-0.512922	0.132254	-0.309625	0.757311	-0.607498	0.0108493	-0.865456	0.000472397
HSA-PIR-33037	0.750821	0.172982	0.271646	0.633225	-0.479175	0.630566	-0.276625	0.451704	0.170892	0.717609
HSA-PIR-32936	-0.00658314	0.99984	0.115377	0.867504	0.12196	0.95822	-0.38241	0.286787	0.381628	0.380728
HSA-PIR-32877	-0.29703	0.724899	0.171473	0.820968	0.468504	0.757311	-1.19139	0.00256714	0.478661	0.317297
HSA-PIR-32985	0.203172	0.712599	0.101579	0.84047	-0.101593	0.954474	0.416607	0.102122	-0.164439	0.667073
HSA-PIR-33087	0.664973	0.115082	0.0180956	0.967934	-0.646878	0.278128	-0.156512	0.586297	-0.00452416	0.988246
HSA-PIR-32918	0.154271	0.829635	-0.184573	0.743204	-0.338845	0.757311	-0.0400749	0.921173	-0.16575	0.706305
HSA-PIR-33066	1.27346	0.056149	0.445641	0.485369	-0.827822	0.500012	-0.222291	0.636942	-0.224001	0.707176
HSA-PIR-23855	0.73647	0.00495425	0.280035	0.253793	-0.456436	0.252452	-0.108441	0.586297	-0.235197	0.258446
HSA-PIR-23413	-0.0849549	0.959659	0.235985	0.719867	0.32094	0.819135	-0.48205	0.169867	-0.167898	0.745963
HSA-PIR-32977	-0.167276	0.756354	-0.105634	0.823665	0.0616423	0.97261	0.371874	0.128837	0.183969	0.5988
HSA-PIR-3440	0.203361	0.670581	-0.0685494	0.888248	-0.27191	0.757311	0.580259	0.00785553	-0.136249	0.682065
HSA-PIR-10493	0.674373	0.112344	0.305982	0.427098	-0.368391	0.63765	0.239413	0.395556	-0.345364	0.256204
HSA-PIR-33126	1.06143	0.00130286	1.01141	0.000277262	-0.0500216	0.980966	-0.151473	0.567277	-0.0113991	0.977257
HSA-PIR-27081	-0.622753	0.182622	-0.502255	0.192533	0.120499	0.953822	-0.393054	0.15587	-0.185586	0.653309
HSA-PIR-32861	-0.038017	0.977271	0.019817	0.967934	0.057834	0.968906	-0.180253	0.419818	-0.429912	0.0545196
HSA-PIR-28739	-0.308305	0.674911	-0.231607	0.722275	0.0766978	0.980966	-0.1831	0.645669	-0.14815	0.778863
HSA-PIR-32954	-0.0092924	0.99984	-0.0120737	0.977758	-0.00278134	0.998388	0.170345	0.506078	0.121861	0.707176
HSA-PIR-32961	0.463538	0.445421	0.854439	0.0530145	0.390901	0.757311	0.824745	0.0126245	0.807599	0.0283327
HSA-PIR-23140	0.0784248	0.908271	0.488158	0.137925	0.409734	0.582294	-0.0726946	0.822384	0.458649	0.0900593
HSA-PIR-32993	0.31761	0.534631	-0.225257	0.629328	-0.542867	0.500012	0.233551	0.432239	0.0561473	0.90029
HSA-PIR-1056	0.383937	0.366884	0.533933	0.102831	0.149997	0.927162	0.1628	0.567277	0.00305159	0.992822
HSA-PIR-32860	-0.00407225	0.99984	-0.00278439	0.992216	0.00128786	0.998388	-0.140209	0.566622	-0.443751	0.0582149
HSA-PIR-32916	-0.555585	0.406868	-0.326438	0.628944	0.229147	0.927162	0.577725	0.128837	-0.111623	0.855813
HSA-PIR-33170	1.17683	0.0136051	0.592308	0.145736	-0.584521	0.540991	-0.190546	0.582373	-0.0632872	0.90029
HSA-PIR-32842	0.138538	0.825508	-0.513369	0.145676	-0.651907	0.293207	0.197611	0.515709	-0.264447	0.417836
HSA-PIR-33053	-0.773419	0.214474	-0.20622	0.769716	0.567199	0.62099	-0.697662	0.0566004	-0.397863	0.403907
HSA-PIR-32938	-0.400372	0.315874	-0.185409	0.657777	0.214963	0.819135	0.313117	0.182956	0.241432	0.415703
HSA-PIR-28400	0.490563	0.366884	0.805769	0.0470086	0.315207	0.802949	0.715495	0.0180151	0.820683	0.0140512
HSA-PIR-18682	0.333428	0.523373	0.400911	0.310882	0.067483	0.974465	0.453872	0.0959641	0.009539	0.984237
HSA-PIR-26271	0.272104	0.625236	0.319816	0.440589	0.0477121	0.985144	0.506195	0.0566004	-0.0558245	0.90029
HSA-PIR-32846	0.192824	0.733419	0.195476	0.687081	0.00265137	0.998388	-0.115434	0.721147	-0.0748664	0.858971
HSA-PIR-27570	-0.121726	0.845394	-0.381462	0.306597	-0.259736	0.799151	0.140673	0.636657	-0.134341	0.719682
HSA-PIR-7347	-0.706925	0.191377	-0.54744	0.231191	0.159485	0.94807	-0.595456	0.0592609	-0.671983	0.0598246
HSA-PIR-23446	-0.433518	0.192243	-0.427343	0.120935	0.00617522	0.996599	-0.0858554	0.728643	0.314966	0.169029
HSA-PIR-32155	2.30701	0.000524561	1.40166	0.0159445	-0.905352	0.540991	-0.102222	0.865412	-0.301879	0.661677
HSA-PIR-1612	-0.239307	0.642435	-0.225047	0.610688	0.0142601	0.994994	0.297913	0.252069	0.0187207	0.967796
HSA-PIR-33096	-0.0998365	0.941271	-0.191947	0.775234	-0.0921106	0.97242	0.697416	0.0529185	-0.110786	0.849939
HSA-PIR-23496	0.110211	0.855212	0.534423	0.107103	0.424213	0.582294	-0.13898	0.633605	0.464768	0.100068
HSA-PIR-33202	0.524391	0.162135	0.33178	0.285212	-0.192611	0.819135	0.0338154	0.91435	0.161149	0.602902
HSA-PIR-33139	1.70764	0.172982	2.1869	0.0203338	0.479266	0.927162	-1.42967	0.0521636	-0.488089	0.660453
HSA-PIR-6567	-0.587225	0.244881	-0.524732	0.220656	0.0624929	0.980966	0.369485	0.241776	0.383018	0.303136
HSA-PIR-23197	1.33798	0.0212649	0.949322	0.0414896	-0.388657	0.787789	0.0977551	0.845309	0.0568081	0.922797
HSA-PIR-11621	0.160479	0.855234	1.04798	0.0248752	0.887502	0.316184	0.00485214	0.990097	0.18784	0.72647
HSA-PIR-1679	-0.315162	0.63417	-0.123275	0.84047	0.191887	0.927162	-0.710173	0.0190744	-0.730999	0.0333856
HSA-PIR-32193	0.932518	0.0996552	1.13141	0.00829837	0.198888	0.940079	-0.0416251	0.926963	0.0758007	0.90029
HSA-PIR-32955	0.0118147	0.99984	0.371934	0.611701	0.36012	0.820915	-0.278744	0.567132	0.0802872	0.906928
HSA-PIR-33158	0.18187	0.796243	0.147441	0.795167	-0.0344284	0.994454	0.223157	0.525969	0.177703	0.695873
HSA-PIR-16920	-0.326854	0.740384	0.200135	0.820968	0.526989	0.757311	0.594889	0.207752	0.649224	0.23176
HSA-PIR-900	0.0311635	0.992363	-0.102677	0.84047	-0.133841	0.94807	0.61696	0.0149083	-0.0843086	0.843987
HSA-PIR-28738	0.569694	0.235447	0.576546	0.138848	0.00685252	0.996599	-0.156516	0.636657	0.227865	0.574008
HSA-PIR-26630	1.06615	0.0257287	0.56317	0.16973	-0.502979	0.59788	0.159775	0.642143	-0.319011	0.410237
HSA-PIR-32200	1.18514	0.0496642	1.33229	0.00518417	0.147152	0.954474	-0.168863	0.716558	-0.0475033	0.939082
HSA-PIR-14992	0.229242	0.691631	0.22065	0.648486	-0.00859245	0.996599	0.477609	0.0718897	-0.0798809	0.855813
HSA-PIR-32153	0.848106	0.172982	1.02966	0.0286556	0.181552	0.94807	-0.0817965	0.865412	0.0237561	0.970461
HSA-PIR-32590	0.130936	0.888791	1.35048	0.00406764	1.21954	0.0891585	-0.217991	0.616498	-0.0334971	0.964274
HSA-PIR-32975	-0.506228	0.34091	-0.420426	0.357885	0.0858026	0.968906	-0.291984	0.395556	-0.30846	0.426889
HSA-PIR-32744	0.453036	0.484994	1.17767	0.00829837	0.72463	0.500012	-0.0510036	0.921173	0.181336	0.728374
HSA-PIR-1677	0.539812	0.314855	0.405061	0.378898	-0.134752	0.953822	-0.111222	0.779833	-0.41842	0.259201
HSA-PIR-32180	0.442918	0.516003	1.21957	0.00829349	0.776655	0.461452	-0.037319	0.933045	0.098895	0.870059
HSA-PIR-33149	0.160773	0.876094	0.367543	0.610688	0.20677	0.94807	0.396502	0.393164	0.370112	0.505112
HSA-PIR-32176	0.411427	0.523373	1.24528	0.00406764	0.833855	0.316184	-0.0547545	0.91435	0.130032	0.818493
HSA-PIR-28700	0.772622	0.385124	1.21622	0.0775687	0.443597	0.820915	0.740573	0.154734	-0.0783061	0.924513
HSA-PIR-5152	0.894373	0.118964	0.637104	0.174251	-0.25727	0.871919	0.349014	0.350255	-0.116423	0.835406
HSA-PIR-25111	0.348797	0.36451	-0.0342369	0.93732	-0.383034	0.580764	0.141726	0.574288	-0.271729	0.30963
HSA-PIR-32457	0.346285	0.394189	-0.0590722	0.913912	-0.405357	0.580764	0.188617	0.477875	-0.254313	0.3952
HSA-PIR-32203	0.312637	0.414571	-0.0480334	0.921656	-0.36067	0.59788	0.158718	0.523385	-0.268542	0.309377
HSA-PIR-32965	0.425891	0.473489	0.818126	0.0571529	0.392234	0.757311	0.877194	0.00716713	0.795341	0.0283194
HSA-PIR-33057	0.0327912	0.992304	0.13474	0.788493	0.101949	0.95822	-0.547557	0.0393953	-0.116138	0.778863
HSA-PIR-33162	0.555207	0.290062	0.825378	0.0382396	0.270171	0.819135	-0.426469	0.169311	-0.612016	0.0747595
HSA-PIR-28737	0.636304	0.164168	0.587872	0.0981425	-0.0484321	0.985144	-0.0595555	0.865412	0.25759	0.45301
HSA-PIR-32657	0.573738	0.375105	1.68789	0.000277262	1.11416	0.104581	-0.283033	0.520227	-0.18645	0.742309
HSA-PIR-13762	0.938028	0.0422893	0.417361	0.306067	-0.520668	0.567158	0.343961	0.244163	-0.0724559	0.881574
HSA-PIR-33093	-1.08764	0.210311	-0.640023	0.415255	0.447619	0.819135	-0.611616	0.258184	0.692075	0.261711
HSA-PIR-32212	0.746147	0.206269	1.58274	0.000277262	0.836595	0.363857	-0.321937	0.430311	-0.229151	0.672599
HSA-PIR-10942	-0.000341338	0.99984	-0.183976	0.761648	-0.183635	0.937369	0.422214	0.180396	0.385591	0.311231
HSA-PIR-27197	-0.592535	0.316046	-0.469782	0.357885	0.122753	0.95822	-0.431858	0.222981	0.841729	0.0219674
HSA-PIR-20923	0.148027	0.815869	0.509304	0.16973	0.361277	0.682498	-0.111133	0.736748	-0.0589701	0.90029
HSA-PIR-17602	0.990606	0.056149	0.738825	0.0803191	-0.25178	0.846215	0.57177	0.0664403	-0.349708	0.402624
HSA-PIR-33008	0.771084	0.18616	0.816532	0.0803191	0.0454477	0.994454	0.423528	0.252177	0.0456004	0.939082
HSA-PIR-28736	0.695692	0.136355	0.652322	0.0772092	-0.0433698	0.989406	0.0545631	0.885645	0.275058	0.445148
HSA-PIR-33185	0.235423	0.772871	0.480957	0.378898	0.245535	0.92117	0.200945	0.641501	0.445438	0.330538
HSA-PIR-32197	-0.478584	0.484994	-0.376026	0.528656	0.102558	0.968906	-0.905645	0.0108493	-0.964901	0.0112225
HSA-PIR-32171	-1.18815	0.0355863	-0.590913	0.230666	0.597233	0.580911	-0.6554	0.0561975	-0.466638	0.259201
HSA-PIR-32953	-0.131018	0.7872	0.017753	0.967934	0.148772	0.904226	-0.0964867	0.716558	0.145425	0.651231
HSA-PIR-33123	0.383083	0.550555	-0.333393	0.529586	-0.716476	0.444955	0.147722	0.716558	-0.0267909	0.967796
HSA-PIR-33060	-0.724006	0.564326	0.00983655	0.992216	0.733843	0.757311	-0.746238	0.273423	1.10656	0.134432
HSA-PIR-32871	0.0673759	0.968589	0.0786566	0.91407	0.0112807	0.996599	0.238402	0.519591	-0.160315	0.728374
HSA-PIR-32206	0.136063	0.83005	0.498312	0.174251	0.362249	0.679078	-0.165601	0.590292	-0.0450154	0.921403
HSA-PIR-32183	0.135222	0.835608	0.604362	0.0987633	0.469141	0.580911	-0.203516	0.520227	-0.187141	0.651231
HSA-PIR-14285	-0.00576241	0.99984	-0.625667	0.130345	-0.619905	0.500012	0.416247	0.164374	0.100131	0.837432
HSA-PIR-28735	0.778259	0.0996552	0.758423	0.0376132	-0.0198367	0.994994	0.0359857	0.923807	0.113115	0.804711
HSA-PIR-26313	-0.51089	0.484994	-1.13385	0.025055	-0.622959	0.59788	0.218911	0.626884	-0.302473	0.58
HSA-PIR-32640	1.05105	0.14172	1.39503	0.00829837	0.343979	0.84233	-0.193035	0.716558	0.102503	0.891586
HSA-PIR-33165	-0.0115424	0.99984	0.276287	0.544709	0.287829	0.797246	-0.634278	0.0178853	-0.24556	0.523075
HSA-PIR-33196	0.758127	0.164494	0.701485	0.0999003	-0.0566416	0.985144	0.0255122	0.946988	-0.240391	0.602047
HSA-PIR-32859	0.0265476	0.996407	0.106525	0.84047	0.079977	0.968906	-0.0138625	0.963084	-0.202689	0.599803
HSA-PIR-33130	0.16087	0.959693	1.89055	0.0313792	1.72968	0.316184	-1.56887	0.0245781	2.15285	0.00268929
HSA-PIR-32156	-0.615109	0.172982	-0.605989	0.0886176	0.00911957	0.996599	-0.546934	0.0305034	-0.60702	0.0314977
HSA-PIR-32251	0.176067	0.846878	1.03045	0.0376132	0.85438	0.41457	-0.0102448	0.982271	-0.0742976	0.906928
HSA-PIR-33044	0.780267	0.191301	-0.0139106	0.983499	-0.794177	0.433325	0.33237	0.404887	-0.152856	0.778863
HSA-PIR-33023	0.589856	0.255976	0.539567	0.216496	-0.0502894	0.989406	-0.0769114	0.852616	-0.0400783	0.939082
HSA-PIR-32964	0.911429	0.0899828	1.25596	0.00211255	0.344533	0.788302	0.812332	0.013326	0.827948	0.0240976
HSA-PIR-27975	0.859215	0.0996552	0.163475	0.775234	-0.69574	0.433325	0.401167	0.209555	-0.0235462	0.967796
HSA-PIR-32976	-0.0242543	0.997688	-0.0562211	0.93732	-0.0319668	0.994454	0.452947	0.143822	-0.202896	0.662477
HSA-PIR-33085	0.000546287	0.99984	0.135418	0.832557	0.134872	0.954474	0.35716	0.299324	-0.121515	0.818493
HSA-PIR-32279	0.419277	0.60959	1.41	0.00800367	0.990721	0.330555	-0.236745	0.624307	-0.0843086	0.90029
HSA-PIR-33193	0.0760919	0.918467	0.148585	0.7518	0.0724932	0.968906	-0.388263	0.110358	-0.362514	0.20332
HSA-PIR-14785	-0.121146	0.888791	-0.077095	0.914638	0.0440512	0.993691	0.0867727	0.847559	-0.341926	0.416901
HSA-PIR-32963	0.794471	0.183257	1.19372	0.00992417	0.399248	0.775531	1.18446	0.00246181	1.13991	0.00351616
HSA-PIR-32912	0.505184	0.360343	0.47724	0.29066	-0.0279435	0.994454	-0.274853	0.441315	-0.308201	0.450001
HSA-PIR-866	0.497155	0.34091	0.409138	0.366562	-0.0880169	0.968906	0.464433	0.128837	-0.126564	0.790761
HSA-PIR-7096	1.26056	0.0872877	1.02672	0.0803191	-0.233836	0.94807	0.853039	0.0549233	0.283135	0.672599
HSA-PIR-28048	0.319206	0.708884	0.68707	0.221298	0.367864	0.819135	0.265481	0.568914	0.795636	0.0772347
HSA-PIR-32996	-0.105937	0.901332	-0.2745	0.618789	-0.168564	0.94807	0.0482839	0.91435	-0.262234	0.539592
HSA-PIR-33191	-0.574217	0.238692	-0.527394	0.199114	0.046823	0.989406	0.0382878	0.922804	-0.0594192	0.90029
HSA-PIR-33177	0.0342063	0.991468	-0.350174	0.351363	-0.38438	0.62099	-0.0371857	0.920304	0.133341	0.717629
HSA-PIR-28033	-0.235408	0.968589	-1.75686	0.25685	-1.52145	0.664162	1.60202	0.14203	2.65689	0.0240976
HSA-PIR-1496	0.373209	0.461685	0.168207	0.754092	-0.205003	0.882045	0.501545	0.06612	-0.0518118	0.912477
HSA-PIR-33173	-0.073394	0.977155	0.455837	0.432532	0.529231	0.659434	0.496222	0.209357	0.39079	0.421158
HSA-PIR-33045	0.081215	0.942243	0.237283	0.659855	0.156068	0.94807	-0.0723731	0.856508	-0.0714997	0.891586
HSA-PIR-257	0.550768	0.60959	0.863823	0.25469	0.313055	0.937369	0.240291	0.717781	0.0206728	0.983688
HSA-PIR-33030	0.530721	0.416885	0.347216	0.5737	-0.183505	0.94807	0.120882	0.807031	0.453264	0.323613
HSA-PIR-33128	1.05111	0.18616	1.30465	0.0328477	0.253542	0.94807	-1.14566	0.0139789	0.547411	0.380442
HSA-PIR-32931	-0.0723154	0.934219	0.0898568	0.860529	0.162172	0.927162	-0.0096788	0.974561	-0.11309	0.772792
HSA-PIR-32880	0.281442	0.942734	2.27194	0.105362	1.9905	0.55956	-2.13523	0.0472419	2.05889	0.088931
HSA-PIR-32925	0.175598	0.849584	0.334634	0.620675	0.159035	0.954474	0.161244	0.732944	0.142851	0.818627
HSA-PIR-26442	0.0473018	0.992304	-0.571069	0.28953	-0.618371	0.59788	0.201733	0.636657	-0.738913	0.0720411
HSA-PIR-32191	0.0776792	0.936707	0.559576	0.140553	0.481897	0.580764	-0.0532537	0.888194	-0.0315078	0.950663
HSA-PIR-32165	1.03282	0.183257	0.174585	0.84047	-0.858239	0.567158	-0.120262	0.846946	0.280854	0.682065
HSA-PIR-33200	0.537764	0.747519	-0.842775	0.474114	-1.38054	0.571049	-0.956427	0.219826	1.09183	0.224925
HSA-PIR-7860	0.672614	0.360343	1.14801	0.0391219	0.4754	0.775531	0.766815	0.0764192	0.351583	0.574008
HSA-PIR-33121	0.0334847	0.997516	0.384425	0.529098	0.35094	0.819135	-0.329999	0.441315	0.334904	0.522487
HSA-PIR-32220	0.15608	0.797529	0.515594	0.159958	0.359514	0.679268	-0.0993994	0.770527	-0.238685	0.522542
HSA-PIR-33064	0.333557	0.715196	0.596592	0.328324	0.263035	0.927162	-0.942035	0.0214756	0.776461	0.112942
HSA-PIR-26478	-1.66457	0.0355863	-1.69852	0.00829349	-0.0339468	0.994994	-0.23444	0.688351	0.396304	0.554755
HSA-PIR-1937	-0.381399	0.325744	-0.437924	0.155349	-0.0565251	0.97231	-0.333562	0.128837	-0.052635	0.891586
HSA-PIR-32971	-0.453666	0.506144	-0.202867	0.774304	0.250799	0.904226	0.79872	0.0242948	0.127281	0.83051
HSA-PIR-26893	-0.0232623	0.997516	0.0516497	0.935821	0.0749119	0.968906	0.059747	0.865412	-0.213142	0.574008
HSA-PIR-18189	0.571039	0.724899	-0.200652	0.904489	-0.771691	0.788302	-0.928632	0.209004	-2.06789	0.00523932
HSA-PIR-32174	0.143563	0.835608	0.584048	0.14128	0.440485	0.62099	-0.0489755	0.912531	-0.186892	0.672599
HSA-PIR-33116	1.50507	0.0257287	0.16126	0.84047	-1.34381	0.0891585	0.294342	0.525969	0.0383321	0.964084
HSA-PIR-28466	0.611108	0.238488	0.803536	0.0450763	0.192428	0.927162	-0.0968971	0.819097	-0.339038	0.403907
HSA-PIR-7859	0.59954	0.457195	1.19814	0.0411671	0.598602	0.698935	0.66987	0.148527	0.180424	0.808067
HSA-PIR-32984	-0.0434719	0.987808	0.015339	0.979917	0.0588109	0.980966	-0.0294517	0.935056	-0.230134	0.588336
HSA-PIR-32002	1.44015	0.0257287	1.31263	0.00992417	-0.127528	0.968906	0.481278	0.270163	-0.0492497	0.948378
HSA-PIR-33015	0.232482	0.806168	0.458968	0.46194	0.226486	0.94807	-0.924978	0.0178853	0.683957	0.141541
HSA-PIR-21683	0.908881	0.238488	1.30301	0.0277342	0.394127	0.823214	-0.580298	0.231482	0.147393	0.845864
HSA-PIR-23103	0.0272105	0.99984	0.547078	0.707044	0.519868	0.912263	-0.243045	0.813119	-0.490408	0.672599
HSA-PIR-33078	-0.834365	0.255976	-0.0738143	0.93732	0.760551	0.580911	-0.61976	0.169867	0.969351	0.0531168
HSA-PIR-33155	0.544541	0.355099	-0.0682532	0.930614	-0.612795	0.567158	0.272747	0.477875	-0.379485	0.380728
HSA-PIR-33071	0.614408	0.326218	-0.0521513	0.941768	-0.666559	0.567158	0.467261	0.202278	0.0708822	0.905271
HSA-PIR-33187	-0.446769	0.719034	0.433145	0.684507	0.879913	0.62099	-1.68487	0.00345714	-0.474127	0.550466
HSA-PIR-33042	1.06424	0.286878	0.871818	0.296642	-0.192424	0.968906	-0.514975	0.433742	-0.558574	0.45301
HSA-PIR-23486	-0.507193	0.577289	-1.00031	0.106236	-0.493118	0.760725	-0.190435	0.721147	-0.922611	0.0582149
HSA-PIR-33163	-1.36158	0.164494	-0.421337	0.699249	0.940244	0.59788	-1.4883	0.00785553	0.8356	0.21495
HSA-PIR-33137	-0.0488415	0.972275	0.0960174	0.84047	0.144859	0.927162	-0.116167	0.685466	-0.255352	0.410237
HSA-PIR-16186	0.883995	0.328597	1.37798	0.0448144	0.493989	0.819135	-0.460672	0.455013	-0.171401	0.845864
HSA-PIR-32374	0.281603	0.694362	0.229753	0.716749	-0.0518506	0.989406	0.199557	0.606046	-0.610091	0.112942
HSA-PIR-33143	0.503243	0.642435	0.964444	0.184831	0.4612	0.821507	-0.884799	0.0992154	0.953715	0.123507
HSA-PIR-27303	0.205093	0.856191	-0.612231	0.374678	-0.817324	0.571049	0.292153	0.575618	-0.483997	0.410172
HSA-PIR-32579	0.353362	0.625236	0.113831	0.874448	-0.239531	0.912676	0.329051	0.398374	-0.591335	0.141541
HSA-PIR-33171	0.429028	0.499513	0.0543192	0.93732	-0.374709	0.775531	0.128777	0.755273	-0.136309	0.79821
HSA-PIR-28104	0.908292	0.400167	1.0743	0.220181	0.16601	0.97231	1.05597	0.108415	2.00714	0.00268929
HSA-PIR-28117	0.710214	0.238488	0.652103	0.187749	-0.0581115	0.989406	-0.20352	0.628794	0.114153	0.845864
HSA-PIR-12363	0.574847	0.302578	0.75582	0.0825559	0.180973	0.94807	0.153014	0.705133	-0.550196	0.148024
HSA-PIR-33086	0.344176	0.516288	0.484664	0.216355	0.140489	0.94807	-0.270803	0.394496	-0.0745797	0.873178
HSA-PIR-32198	-0.268689	0.759778	-0.269436	0.714038	-0.000747722	0.998388	-0.98254	0.00835642	-0.871926	0.038114
HSA-PIR-32969	1.1834	0.058855	1.07667	0.0277342	-0.106727	0.97231	-0.231481	0.607577	-0.416941	0.410237
HSA-PIR-17974	-0.157511	0.841723	0.555522	0.233155	0.713033	0.444293	0.249421	0.520227	-0.0242368	0.968242
HSA-PIR-32179	-0.957513	0.0647696	-0.550217	0.225102	0.407296	0.698935	-0.567702	0.0612708	-0.50928	0.151737
HSA-PIR-4479	0.218516	0.806168	0.660385	0.220656	0.441869	0.757311	-0.367673	0.402385	0.114085	0.85682
HSA-PIR-12426	1.36708	0.056149	0.314813	0.693985	-1.05226	0.349993	0.165057	0.755273	-0.358377	0.550466
HSA-PIR-32260	-0.648484	0.183257	-0.865282	0.0223497	-0.216799	0.844574	-0.306168	0.296682	-0.598889	0.0545196
HSA-PIR-15176	0.269847	0.825508	0.896472	0.215297	0.626625	0.757311	-0.403348	0.514634	0.27745	0.717629
HSA-PIR-33111	-0.256975	0.797529	-0.231102	0.775234	0.025873	0.994994	-0.64893	0.133176	0.0763417	0.91509
HSA-PIR-32862	0.679576	0.294161	0.642441	0.226847	-0.037135	0.994454	-0.124659	0.807531	0.156154	0.802035
HSA-PIR-33199	0.384584	0.771929	0.75774	0.385324	0.373157	0.927162	-0.539908	0.423027	0.915798	0.180216
HSA-PIR-16271	0.754781	0.38292	0.873689	0.199725	0.118907	0.980966	-0.371941	0.520227	0.417734	0.550466
HSA-PIR-26399	-1.02377	0.103192	-1.04182	0.0376132	-0.0180542	0.996455	0.0422778	0.926963	-0.582369	0.167434
HSA-PIR-32797	1.67288	0.033882	1.39877	0.02473	-0.274108	0.94807	0.760729	0.128837	0.0678028	0.939082
HSA-PIR-32896	0.260679	0.772871	0.901433	0.105172	0.640754	0.618801	0.0367063	0.942542	-0.185584	0.777378
HSA-PIR-32167	0.0119699	0.99984	0.316797	0.46194	0.304827	0.775531	-0.0323018	0.926963	-0.0895787	0.843987
HSA-PIR-33147	0.368003	0.625236	-0.193505	0.775234	-0.561508	0.62099	0.0340235	0.938675	0.162767	0.77265
HSA-PIR-12915	0.747434	0.457195	1.2956	0.0803191	0.548163	0.819135	-0.322302	0.624307	-0.181518	0.843987
HSA-PIR-33201	-0.299014	0.715196	0.0335952	0.967934	0.332609	0.819135	-0.00568656	0.990074	-0.631396	0.143906
HSA-PIR-32587	-0.721455	0.122248	-0.932342	0.00829837	-0.210887	0.826924	-0.308987	0.254254	-0.509173	0.0816659
HSA-PIR-33151	0.00193283	0.99984	0.2672	0.661184	0.265267	0.844574	-0.238056	0.536268	-0.498415	0.217652
HSA-PIR-10094	0.882069	0.328597	1.34125	0.0530145	0.459186	0.823214	0.100696	0.898708	0.702007	0.311231
HSA-PIR-33131	0.351497	0.83064	-0.843453	0.396747	-1.19495	0.578604	-0.491073	0.519591	-0.332853	0.728374
HSA-PIR-11796	0.121075	0.968589	0.11289	0.931343	-0.00818539	0.998388	0.201741	0.779833	0.0876013	0.922797
HSA-PIR-32990	1.72336	0.182622	2.45877	0.0119999	0.735411	0.819135	0.221059	0.840339	-0.2428	0.855813
HSA-PIR-23246	0.546323	0.635028	0.622401	0.476087	0.0760783	0.993691	0.294699	0.655916	0.341408	0.691481
HSA-PIR-33088	-1.47922	0.214474	0.0450324	0.974073	1.52425	0.468827	-1.41538	0.0549233	1.5494	0.0575346
HSA-PIR-33183	-0.216939	0.813803	-0.0380879	0.967934	0.178851	0.952	-0.215304	0.633605	-0.372645	0.45301
HSA-PIR-33179	-0.138302	0.871897	-0.139461	0.84047	-0.00115941	0.998388	-0.00114949	0.996305	-0.307442	0.513142
HSA-PIR-33109	-0.171313	0.864763	-0.78158	0.173308	-0.610268	0.62099	0.326045	0.479598	-0.533855	0.274735
HSA-PIR-5915	-0.0319429	0.997688	0.103732	0.9143	0.135674	0.968906	0.0980283	0.862859	0.240449	0.707176
HSA-PIR-18128	1.16535	0.0219587	0.924708	0.023495	-0.240642	0.888011	0.245302	0.519591	0.045963	0.935785
HSA-PIR-5084	0.363533	0.625236	0.254742	0.712172	-0.108791	0.968906	0.146764	0.741253	-0.0322862	0.965528
HSA-PIR-33198	1.37025	0.183257	1.38547	0.0813469	0.0152276	0.996599	-1.41155	0.0163031	0.619032	0.431411
HSA-PIR-32173	-0.0203717	0.99984	0.191031	0.761648	0.211403	0.923275	0.0372328	0.927723	0.0878831	0.873178
HSA-PIR-26398	-0.780728	0.263151	-0.815981	0.159958	-0.0352536	0.994454	-0.0103904	0.982271	-0.731038	0.112942
HSA-PIR-12547	0.439273	0.550555	0.69063	0.199114	0.251357	0.927162	0.239004	0.595403	-0.307743	0.583264
HSA-PIR-7435	0.500679	0.382991	0.185087	0.763016	-0.315592	0.819135	0.400022	0.244163	0.185311	0.707176
HSA-PIR-32184	-0.189829	0.772871	0.359701	0.447329	0.54953	0.55956	0.0221833	0.950671	0.0177658	0.975161
HSA-PIR-18867	1.199	0.172815	1.06851	0.128401	-0.130493	0.974465	0.666194	0.222981	0.214464	0.804244
HSA-PIR-33153	-1.60807	0.21846	-0.313472	0.84047	1.29459	0.59788	-0.521019	0.576709	2.13282	0.0117199
HSA-PIR-33108	0.410161	0.733572	0.494823	0.620675	0.0846615	0.989406	0.704802	0.241776	0.522342	0.510051
HSA-PIR-26402	-1.10963	0.190848	-1.56341	0.0196344	-0.453774	0.819135	0.052556	0.929568	-0.166516	0.83051
HSA-PIR-33156	-1.19565	0.281425	0.105777	0.93732	1.30143	0.500012	-1.26558	0.0577985	1.4108	0.060536
HSA-PIR-22236	-0.194228	0.786159	-0.212165	0.724523	-0.0179365	0.994994	0.468064	0.148527	0.659079	0.0678505
HSA-PIR-32832	0.0727808	0.982927	0.036034	0.967934	-0.0367468	0.994994	-0.532875	0.279044	0.901535	0.0860834
HSA-PIR-20543	0.173105	0.856191	0.217967	0.775234	0.0448619	0.994454	0.105417	0.847732	0.0943307	0.896711
HSA-PIR-28727	-0.156886	0.829635	-0.00840615	0.986609	0.14848	0.94807	0.394947	0.230209	0.621072	0.0845656
HSA-PIR-18126	1.28704	0.0355863	1.02012	0.0365613	-0.266927	0.919917	0.350695	0.423027	0.0849719	0.90029
HSA-PIR-26401	-0.575131	0.523373	-1.18561	0.057572	-0.610474	0.679078	0.190974	0.728643	-0.145047	0.842846
HSA-PIR-18127	1.292	0.0355863	0.986879	0.0424588	-0.30512	0.86109	0.276014	0.535767	-0.0111468	0.986359
HSA-PIR-32764	-0.25179	0.824326	-0.123992	0.909454	0.127799	0.968906	-0.69987	0.128339	-0.240076	0.719682
HSA-PIR-30603	1.07406	0.235447	1.56987	0.025055	0.495817	0.819135	0.0738922	0.923588	0.048813	0.967796
HSA-PIR-13412	0.643703	0.683713	0.718385	0.547655	0.0746816	0.994454	-0.29573	0.743803	-0.116569	0.922797
HSA-PIR-30777	-1.68273	0.182622	-0.259095	0.86887	1.42363	0.540991	0.555776	0.536268	1.61823	0.0608619
HSA-PIR-1513	0.565231	0.411429	0.486483	0.404948	-0.0787478	0.980966	0.105667	0.845309	0.118951	0.855813
HSA-PIR-33136	-0.111424	0.992304	-0.0280473	0.983499	0.0833762	0.994454	-1.81526	0.0340078	1.86145	0.0575346
HSA-PIR-8055	0.83822	0.328597	0.281356	0.763016	-0.556864	0.775531	0.111891	0.865412	-0.172954	0.83051
HSA-PIR-33190	0.975185	0.36451	1.01191	0.228847	0.0367243	0.994994	-1.23876	0.0486069	1.32959	0.0596094
HSA-PIR-32924	-0.207009	0.848669	0.597698	0.396017	0.804706	0.576612	0.566026	0.254254	0.0509899	0.955907
HSA-PIR-33144	1.58074	0.305777	-0.213487	0.913972	-1.79423	0.500012	-0.905223	0.326363	-1.00622	0.351674
HSA-PIR-29205	-0.297179	0.69787	-0.207643	0.765844	0.0895355	0.97242	0.550991	0.139701	0.369802	0.436846
HSA-PIR-27157	0.632004	0.670581	1.7025	0.0772092	1.07049	0.630566	0.229373	0.819407	-0.0401746	0.975161
HSA-PIR-15183	0.424553	0.681767	1.01538	0.127167	0.590827	0.757311	-0.707365	0.148527	-0.508762	0.421158
HSA-PIR-33099	-0.112914	0.992304	-1.19668	0.368254	-1.08377	0.757311	-1.5959	0.0577236	-0.59561	0.642553
HSA-PIR-6916	0.15692	0.889411	-0.100513	0.914638	-0.257433	0.936634	-0.452062	0.332106	-0.198767	0.75964
HSA-PIR-22235	-0.327636	0.625236	0.0116299	0.983499	0.339266	0.788302	0.0491012	0.920304	0.371771	0.395728
HSA-PIR-26844	1.83618	0.0496642	0.195348	0.848169	-1.64083	0.207438	0.498028	0.413669	0.349376	0.672599
HSA-PIR-33016	-0.140709	0.910751	-0.378716	0.626117	-0.238007	0.946058	0.312139	0.525969	0.156937	0.823109
HSA-PIR-22269	0.0675878	0.983659	0.623033	0.327862	0.555445	0.755052	-0.499083	0.289332	-0.00110283	0.997373
HSA-PIR-32195	-0.559818	0.330261	-0.521905	0.287129	0.0379127	0.994454	-0.656629	0.0362208	-0.364541	0.380728
HSA-PIR-33150	-0.522696	0.719034	0.0626734	0.967934	0.58537	0.820915	-0.743652	0.314878	0.532218	0.586971
HSA-PIR-6854	0.685302	0.642435	0.178107	0.913972	-0.507195	0.904818	-0.140407	0.885634	0.625955	0.52609
HSA-PIR-5079	-0.410287	0.673237	-0.371794	0.650199	0.0384929	0.994454	-0.489239	0.307617	0.250374	0.707176
HSA-PIR-23693	0.795693	0.435301	0.457212	0.644656	-0.338481	0.937369	-0.147076	0.847811	0.333777	0.695873
HSA-PIR-33069	-0.704218	0.733572	1.51647	0.285212	2.22069	0.390958	-1.42529	0.156669	0.943619	0.465779
HSA-PIR-25077	-0.380334	0.772871	0.120118	0.930614	0.500452	0.819135	-0.694195	0.252177	-0.229985	0.804711
HSA-PIR-20792	2.06954	0.121883	2.15144	0.0312594	0.0818908	0.994454	-0.331819	0.739317	-0.365748	0.777016
HSA-PIR-33017	0.506323	0.685294	0.67589	0.448907	0.169568	0.969652	-0.906027	0.139701	1.51135	0.0243509
HSA-PIR-26394	0.669269	0.564326	-0.518323	0.611701	-1.18759	0.500012	0.816442	0.160825	0.13739	0.892986
HSA-PIR-27305	-0.431656	0.610468	-0.0760272	0.93732	0.355629	0.819135	-0.167748	0.741253	-0.363322	0.527591
HSA-PIR-27196	0.0494149	0.982927	0.292722	0.560712	0.243307	0.844574	-0.724244	0.0151054	0.303835	0.45301
HSA-PIR-31267	1.22992	0.350591	1.00351	0.361766	-0.226409	0.968906	-0.50314	0.568642	0.52258	0.653309
HSA-PIR-18805	1.70896	0.124885	1.42401	0.102586	-0.284951	0.954474	0.162536	0.859786	1.10182	0.169485
HSA-PIR-26397	-1.1371	0.238488	-1.54236	0.0411671	-0.405253	0.848554	-0.206042	0.749477	-0.659718	0.309377
HSA-PIR-20791	1.16568	0.263151	1.27099	0.136511	0.105312	0.989406	0.427345	0.567277	0.0178424	0.986359
HSA-PIR-32175	0.0398396	0.996407	-0.160256	0.84047	-0.200096	0.94807	-0.407873	0.332508	-0.877963	0.0479472
HSA-PIR-24027	0.0838941	0.982926	0.703278	0.357885	0.619384	0.757311	-0.405043	0.512322	-0.0412209	0.967796
HSA-PIR-1087	1.05904	0.225235	0.533884	0.507842	-0.525155	0.819135	-0.0405399	0.947206	0.347771	0.660453
HSA-PIR-12307	-0.0803017	0.992363	1.33245	0.184831	1.41275	0.540991	-0.456944	0.6052	0.668452	0.523075
HSA-PIR-31636	-1.40479	0.385124	-1.85414	0.139252	-0.449349	0.94807	-0.994205	0.298506	1.53314	0.134432
HSA-PIR-808	0.963415	0.581751	1.37087	NA	0.407453	0.953822	-0.179299	NA	0.490874	NA
HSA-PIR-17317	-0.912471	0.381652	-0.23357	0.84047	0.6789	0.757311	-1.09463	0.0561975	-0.82619	0.2264
HSA-PIR-15349	0.286599	0.856191	0.729024	0.477898	0.442425	0.927162	-1.04746	0.126338	0.567294	0.546062
HSA-PIR-29204	-0.445284	0.533506	-0.22282	0.763016	0.222465	0.927162	0.577457	0.141187	0.727788	0.105762
HSA-PIR-10344	-2.82691	0.0872877	-0.550523	0.775234	2.27639	0.342278	-1.01214	0.361615	1.10709	0.392673
HSA-PIR-33089	-0.255899	0.844237	0.251624	0.815061	0.507523	0.819135	0.430637	0.515709	0.150367	0.873178
HSA-PIR-33110	0.189407	0.977271	0.228729	0.914638	0.0393222	0.996599	-1.18109	0.262006	1.78986	0.123507
HSA-PIR-7233	0.390478	0.700698	0.267183	0.763016	-0.123296	0.97231	0.0249464	0.963084	0.245805	0.728374
HSA-PIR-30262	0.6648	0.550555	0.477049	0.640703	-0.187751	0.968906	0.431114	0.525969	0.53114	0.522542
HSA-PIR-30778	1.38035	0.391982	2.25581	0.0673002	0.875454	0.819135	-0.113076	0.926963	-0.700318	0.619409
HSA-PIR-15182	1.4273	0.0911268	0.946701	0.144185	-0.480602	0.819135	-0.520064	0.326363	-0.254892	0.731285
HSA-PIR-32259	-1.25646	0.182622	-0.975364	0.226847	0.281095	0.94807	-0.393913	0.520227	-0.685156	0.284865
HSA-PIR-13579	1.2365	0.190148	1.35128	0.0722147	0.11478	0.980966	-0.0813324	0.921173	0.518795	0.535566
HSA-PIR-12263	1.55745	0.209081	0.920506	0.390084	-0.636948	0.826924	0.549518	0.520227	0.0314197	0.983688
HSA-PIR-25936	0.958586	0.473489	1.60838	0.096198	0.649797	0.821578	-1.23303	0.104674	1.65963	0.0575346
HSA-PIR-13420	-0.27064	0.856191	-0.329425	0.775234	-0.0587854	0.994454	-0.352493	0.62405	0.369357	0.691481
HSA-PIR-5085	0.704395	0.385124	0.326367	0.701736	-0.378028	0.83949	0.260105	0.628283	-0.295004	0.672599
HSA-PIR-32882	-0.432522	0.855212	0.600255	0.751603	1.03278	0.779494	-0.297748	0.822384	-0.0227831	0.988246
HSA-PIR-33050	1.09716	0.326218	0.833769	0.371785	-0.263395	0.954474	-0.616624	0.393547	-0.178268	0.869231
HSA-PIR-9827	0.154777	0.997688	-0.189148	0.967934	-0.343925	0.988501	-1.5692	0.511731	-1.70668	0.539284
HSA-PIR-20118	0.418948	0.70124	0.044299	0.967934	-0.374649	0.895906	0.0111733	0.985403	0.58413	0.392673
HSA-PIR-15181	0.827847	0.401104	0.557348	0.529586	-0.270499	0.950794	-0.142133	0.850082	-0.10413	0.913477
HSA-PIR-13578	1.36325	0.17166	1.14638	0.136511	-0.21687	0.959243	-0.452319	0.515709	0.417798	0.642553
HSA-PIR-29772	0.511959	0.728611	-0.116114	0.93732	-0.628074	0.819135	-0.140991	0.877466	0.912988	0.276583
HSA-PIR-1626	0.296826	0.86436	-0.114899	0.93732	-0.411725	0.944463	1.00249	0.173358	0.93973	0.301925
HSA-PIR-9198	2.53393	0.162624	1.30312	NA	-1.23081	0.759955	0.101323	NA	0.548041	NA
HSA-PIR-13522	1.03175	0.385124	1.24217	0.183929	0.210415	0.968906	-0.417044	0.612914	0.934349	0.289596
HSA-PIR-15392	0.482016	0.7872	1.69777	0.119984	1.21575	0.630566	-0.534079	0.575618	0.0839404	0.958948
HSA-PIR-33134	-1.06232	0.625236	-0.109436	0.967934	0.952883	0.819135	-1.95038	0.0606751	1.46742	0.250231
HSA-PIR-3923	0.952545	0.533346	1.07633	0.356216	0.123783	0.989406	0.0498008	0.961494	0.461922	0.707176
HSA-PIR-14737	1.63504	0.211705	0.34061	0.810324	-1.29443	0.59788	0.500827	0.568642	0.158918	0.90029
HSA-PIR-26415	2.45511	0.0465768	1.05621	0.29854	-1.39891	0.580764	0.0417035	0.962141	-0.00283076	0.997373
HSA-PIR-32219	-0.0460926	0.997688	0.172459	0.898887	0.218551	0.95822	-0.921351	0.12485	-0.759966	0.307247
HSA-PIR-33127	0.73986	0.806168	-0.76108	0.754092	-1.50094	0.757311	-1.77741	0.160825	0.0412734	0.984569
HSA-PIR-20108	0.678372	0.519203	0.371197	0.717176	-0.307175	0.94807	0.32463	0.621319	0.249106	0.777016
HSA-PIR-33104	-1.27222	0.285005	-0.783978	0.476087	0.488244	0.888011	-1.15974	0.0935368	1.0843	0.169029
HSA-PIR-13413	1.45357	0.172982	0.451898	0.671121	-1.00168	0.614342	-0.54725	0.409908	-0.701437	0.365538
HSA-PIR-30376	0.735461	0.497666	0.636008	0.473998	-0.0994524	0.989406	-0.0794234	0.92219	0.765179	0.309377
HSA-PIR-26918	1.37028	0.238488	1.52751	0.0949434	0.157227	0.980966	-0.662558	0.404887	-0.0163016	0.988246
HSA-PIR-23709	1.27168	0.183257	0.261124	0.790207	-1.01056	0.594454	-0.24158	0.721266	0.780246	0.256204
HSA-PIR-30377	-0.332439	0.829635	0.322843	0.790207	0.655282	0.788302	-0.106568	0.91435	-0.236765	0.823109
HSA-PIR-11005	1.01654	0.328597	1.73996	0.0265381	0.723423	0.757311	-0.368095	0.617415	-0.648245	0.431401
HSA-PIR-33025	1.32441	0.263151	0.435338	0.73597	-0.88907	0.757311	0.504573	0.525969	0.0720254	0.958902
HSA-PIR-23202	0.490716	0.683713	0.131792	0.914638	-0.358924	0.927162	0.0722559	0.923807	0.447022	0.586971
HSA-PIR-19473	0.549804	0.628239	0.841997	0.29854	0.292193	0.94807	0.339926	0.621319	0.402399	0.653309
HSA-PIR-23839	0.436236	0.761708	0.764372	0.440589	0.328135	0.94807	-0.564768	0.441315	-0.661893	0.427285
HSA-PIR-7434	1.49343	0.320255	1.41021	0.239605	-0.0832191	0.994454	-0.362079	0.741253	0.485448	0.713394
HSA-PIR-33176	-0.187863	0.968589	0.652136	0.693985	0.839999	0.819135	-0.99088	0.305194	1.45076	0.167434
HSA-PIR-33133	-1.11358	NA	-1.03755	NA	0.0760365	0.996455	-1.70706	NA	0.233902	NA
HSA-PIR-20117	0.788302	0.293789	0.32964	0.666704	-0.458662	0.802949	0.0331381	0.949285	0.47852	0.415693
HSA-PIR-33129	0.489977	0.7872	0.466815	0.754092	-0.0231616	0.996599	-1.21036	0.129322	1.04898	0.289596
HSA-PIR-32505	0.785597	0.516003	0.630344	0.528656	-0.155253	0.980966	-0.172992	0.845309	0.339715	0.723809
HSA-PIR-10228	2.27166	0.112344	1.6329	0.145676	-0.638757	0.901313	0.346874	0.742965	0.291803	0.838605
HSA-PIR-30468	0.401405	NA	1.56711	NA	1.1657	0.819135	-0.89756	NA	0.592794	NA
HSA-PIR-26029	0.0809939	0.996894	0.46372	0.775234	0.382726	0.953822	-0.721839	0.476487	-0.327667	0.818627
HSA-PIR-32875	0.475305	0.782992	0.459679	0.745491	-0.0156269	0.996799	-1.29459	0.085301	0.897487	0.355021
HSA-PIR-15716	2.48796	0.0761944	1.63379	0.14128	-0.854167	0.819135	-0.167444	0.886775	0.517076	0.691726
HSA-PIR-1510	-1.04389	0.411429	-0.304637	0.840306	0.739258	0.775531	-0.0668906	0.938675	-0.518476	0.622229
HSA-PIR-33059	1.02583	NA	1.31252	NA	0.286694	0.989406	-2.42187	NA	-0.756837	NA
HSA-PIR-32992	1.56644	0.328597	1.3811	0.28953	-0.185341	0.980966	-1.40226	0.139701	0.990243	0.415703
HSA-PIR-6321	0.630443	0.69611	0.740196	0.543864	0.109754	0.989406	-0.26877	0.787576	0.287369	0.818627
HSA-PIR-797	0.478232	0.746098	0.873976	0.392531	0.395743	0.944463	0.0397632	0.962141	0.0648419	0.964084
HSA-PIR-15657	0.525298	0.772871	0.26582	0.869495	-0.259478	0.968906	-0.557603	0.557878	0.987894	0.341299
HSA-PIR-25816	0.716149	0.61101	0.124036	0.93732	-0.592114	0.823214	-0.147566	0.871368	0.289736	0.78458
HSA-PIR-33146	0.0572651	0.99984	1.14414	0.385324	1.08687	0.757311	-1.34828	0.133176	-0.378048	0.78444
HSA-PIR-3381	0.898456	0.550555	0.635448	0.636756	-0.263008	0.968906	-0.459704	0.612914	0.159908	0.90029
HSA-PIR-20116	0.747124	0.448878	0.367878	0.712435	-0.379246	0.919917	-0.113139	0.877466	0.70998	0.309377
HSA-PIR-6445	-0.0402297	0.99984	-0.0331854	0.983499	0.00704436	0.998388	-0.00391715	0.996305	0.304887	0.838959
HSA-PIR-32876	2.1432	NA	1.95421	NA	-0.188988	0.994454	-1.41776	NA	-0.566505	NA
HSA-PIR-20436	1.44973	0.223874	1.08662	0.26716	-0.363107	0.94807	-0.755753	0.312027	-0.703163	0.439713
HSA-PIR-20580	0.710354	0.692984	0.410194	NA	-0.30016	0.960342	0.0896052	NA	1.02762	NA
HSA-PIR-12262	1.32539	0.38292	1.25906	NA	-0.0663362	0.994994	0.272978	NA	-0.383227	NA
HSA-PIR-20119	1.23433	0.182622	1.19901	0.0981425	-0.0353264	0.994994	0.372914	0.575618	0.412699	0.642553
HSA-PIR-28707	-0.94098	0.199214	0.394025	0.650199	1.33501	0.0891585	-0.359579	0.520227	0.0994962	0.90029
HSA-PIR-15055	-1.72923	0.103238	-0.522728	0.661967	1.20651	0.500012	-1.59002	0.00835642	-0.406229	0.656504
HSA-PIR-33184	2.3717	0.18616	2.53291	0.0763403	0.161215	0.989406	-0.313256	0.836027	1.06019	0.45841
HSA-PIR-33166	1.39751	0.381652	0.295016	0.867504	-1.10249	0.757311	-0.682308	0.515709	0.484828	0.711782
HSA-PIR-2304	2.05361	0.211689	1.00625	0.504962	-1.04736	0.788302	-1.58133	0.104476	-0.170036	0.915515
HSA-PIR-12190	1.00257	0.548957	0.612906	0.699249	-0.389669	0.953822	0.789074	0.417124	-0.0615043	0.968242
HSA-PIR-1084	1.88021	NA	1.39202	NA	-0.488196	0.953822	0.26933	NA	-0.393782	NA
HSA-PIR-2642	-0.691817	0.524905	-0.0480567	0.967934	0.643761	0.757311	-0.159539	0.840171	-0.375557	0.661677
HSA-PIR-20115	1.32208	0.227874	0.346515	0.763016	-0.975562	0.649301	0.0944938	0.920304	0.640041	0.450001
HSA-PIR-9137	1.07351	NA	1.86001	NA	0.786504	0.821559	-0.375942	NA	0.362441	NA
HSA-PIR-24722	0.816165	0.661236	-0.0829543	0.967934	-0.899119	0.799151	1.10293	0.218993	-0.0473026	0.975161
HSA-PIR-32255	-0.406004	0.733692	-0.470303	0.635843	-0.0642985	0.994454	-0.273851	0.649947	-0.833288	0.169029
HSA-PIR-25837	0.353288	0.857556	0.509018	0.747819	0.155729	0.982848	-0.63442	0.515709	-0.44543	0.715692
HSA-PIR-22014	0.278665	NA	0.651134	NA	0.372468	NA	-0.454361	NA	0.24266	NA
HSA-PIR-3171	0.38822	NA	0.4311	NA	0.0428797	0.996599	0.723163	NA	0.29081	NA
HSA-PIR-26474	0.146208	NA	-0.702917	NA	-0.849125	0.927162	0.797551	NA	-0.840842	NA
HSA-PIR-2452	-1.47083	NA	0.509978	NA	1.98081	0.547739	0.331554	NA	-0.190448	NA
HSA-PIR-30534	0.841982	0.654435	1.5368	0.224973	0.694816	0.871919	-0.629642	0.557878	-0.167805	0.913525
HSA-PIR-8920	2.17491	0.183257	1.08731	NA	-1.0876	0.775531	0.418286	NA	0.778786	NA
HSA-PIR-1085	0.00913277	0.99984	0.468591	0.736808	0.459458	0.927162	-0.408918	0.636657	0.360777	0.745963
HSA-PIR-32970	-0.358739	NA	-0.941916	NA	-0.583177	0.94807	0.923883	NA	-0.505712	NA
HSA-PIR-14398	1.01355	0.457195	1.17275	0.269494	0.1592	0.980966	-0.481573	0.586297	-0.120629	0.922797
HSA-PIR-32794	-2.03391	NA	-1.63047	NA	0.403443	0.953822	-0.0479114	NA	-0.0292892	NA
HSA-PIR-15451	0.246926	NA	-0.135074	NA	-0.381999	0.954474	0.597227	NA	0.461791	NA
HSA-PIR-6859	0.0565143	0.997688	0.531358	0.714038	0.474843	0.927162	0.210967	0.845309	0.129082	0.921403
HSA-PIR-5902	1.90388	NA	1.79231	NA	-0.111571	0.994454	-0.00676928	NA	0.138833	NA
HSA-PIR-24669	-0.294849	NA	0.402023	NA	0.696872	0.909622	0.666466	NA	-0.469767	NA
HSA-PIR-22401	0.114568	0.987808	-0.0331469	0.983499	-0.147715	0.980966	0.189946	0.853343	-0.617081	0.574008
HSA-PIR-19890	1.84613	NA	1.28005	NA	-0.56608	NA	0.297371	NA	0.712059	NA
HSA-PIR-14657	1.32071	NA	1.75728	NA	0.436574	0.95822	-0.700473	NA	-0.0178075	NA
HSA-PIR-24105	0.217522	NA	1.19945	NA	0.981928	0.757311	-0.523754	NA	0.601562	NA
HSA-PIR-19456	-1.39479	0.265895	-1.20391	0.282246	0.190885	0.969114	0.303738	0.73123	-0.00459309	0.996268
HSA-PIR-27696	1.31271	0.381652	0.53847	0.731024	-0.774241	0.819135	0.628447	0.525969	0.493997	0.704275
HSA-PIR-12488	2.07299	0.0996552	0.626482	0.611701	-1.44651	0.567158	0.158214	0.871368	0.368735	0.739693
HSA-PIR-29039	0.960637	NA	1.10442	NA	0.143785	0.989406	0.0232038	NA	0.00228917	NA
HSA-PIR-10748	0.323487	0.855523	-0.184304	0.913912	-0.507791	0.907331	0.523133	0.525969	0.321761	0.777016
HSA-PIR-11876	0.286636	NA	0.185503	NA	-0.101133	0.994454	-0.355808	NA	-0.126109	NA
HSA-PIR-8604	0.14433	0.990503	-0.497443	NA	-0.641773	0.927162	-0.30772	NA	0.808063	NA
HSA-PIR-32989	-0.0712144	0.997688	0.612334	NA	0.683549	0.913053	0.453552	NA	-0.150816	NA
HSA-PIR-32903	1.28376	0.424603	0.418724	0.797154	-0.865034	0.819135	0.00692351	0.994576	-0.117318	0.939082
HSA-PIR-1476	1.06246	0.534631	0.279909	0.874448	-0.782547	0.819135	0.167203	0.88787	-0.201405	0.897491
HSA-PIR-33072	0.330429	NA	-0.385231	NA	-0.715659	0.94807	-1.67324	NA	0.177528	NA
HSA-PIR-23780	1.3892	0.360806	0.373871	0.818661	-1.01533	0.757311	0.516624	0.601658	-0.45361	0.717629
HSA-PIR-4342	0.992737	NA	1.37388	NA	0.38114	NA	-0.156159	NA	0.912424	NA
HSA-PIR-29146	1.324	NA	1.53498	NA	0.210972	0.980966	-0.430635	NA	0.262118	NA
HSA-PIR-33159	-0.630575	NA	-0.643112	NA	-0.012537	0.998388	-1.95337	NA	0.37512	NA
HSA-PIR-23383	0.579614	NA	1.16376	NA	0.584143	NA	-0.352694	NA	0.00543631	NA
HSA-PIR-33102	-0.388567	NA	0.468104	NA	0.856671	0.826924	-1.69765	NA	0.834881	NA
HSA-PIR-7447	-0.318099	0.901332	-0.720031	NA	-0.401933	0.953822	-1.29443	NA	-0.639355	NA
HSA-PIR-30695	1.89178	NA	1.10129	NA	-0.790486	0.923275	0.555451	NA	0.466702	NA
HSA-PIR-13422	-0.719956	NA	-0.126176	NA	0.59378	0.94807	-1.00921	NA	0.551456	NA
HSA-PIR-17414	-1.07481	NA	-0.551987	NA	0.522824	0.953905	-1.6489	NA	-0.300694	NA
HSA-PIR-25921	0.922774	NA	1.36061	NA	0.437834	0.953822	0.150689	NA	0.61776	NA
HSA-PIR-32652	0.719662	0.625236	0.774468	0.486094	0.0548067	0.994994	-0.381561	0.653975	0.273909	0.820252
HSA-PIR-10395	1.97489	0.182622	0.145944	NA	-1.82895	0.500012	0.828807	NA	0.745991	NA
HSA-PIR-4670	0.513749	0.824821	0.265594	NA	-0.248156	0.97231	-0.659196	NA	-0.0488698	NA
HSA-PIR-5081	-0.106483	NA	-0.0896415	NA	0.0168411	0.996799	-0.807535	NA	-0.240387	NA
HSA-PIR-6855	0.696508	0.566307	0.140268	0.914638	-0.55624	0.819135	0.454862	0.525969	0.45831	0.622229
HSA-PIR-1155	1.94181	NA	1.97023	NA	0.0284218	0.996599	0.382064	NA	0.388435	NA
HSA-PIR-16654	-1.05927	NA	-1.0028	NA	0.0564724	0.996599	-0.611425	NA	1.71312	NA
HSA-PIR-30602	0.915293	0.582352	1.23251	NA	0.317217	0.95822	-0.433165	NA	-0.729418	NA
HSA-PIR-32723	0.376293	0.841723	-0.223008	0.89142	-0.599301	0.848554	-1.26234	0.0940527	0.96801	0.305193
HSA-PIR-32808	0.368096	NA	0.817723	NA	0.449627	NA	-0.717268	NA	0.883671	NA
HSA-PIR-2654	-0.164236	0.968589	-0.435423	0.761648	-0.271187	0.95822	-1.02724	0.161692	0.594973	0.566547
HSA-PIR-26604	-0.0593392	0.997688	-0.239545	NA	-0.180206	0.980966	0.0760547	NA	-0.10432	NA
HSA-PIR-15414	0.202989	NA	0.749442	NA	0.546453	0.954474	-1.40749	NA	-0.239783	NA
HSA-PIR-19007	-0.310607	NA	-1.39535	NA	-1.08474	NA	-0.37961	NA	0.109273	NA
HSA-PIR-32593	0.869294	0.57374	1.20858	0.285212	0.339289	0.954474	-0.730641	0.417124	-0.670758	0.550466
HSA-PIR-13419	-0.386614	0.841723	-0.680319	NA	-0.293706	0.95822	1.07807	NA	0.402938	NA
HSA-PIR-28443	0.296939	NA	0.778318	NA	0.481379	0.953822	-0.195149	NA	-0.808321	NA
HSA-PIR-2653	-1.27087	0.374067	-1.26117	0.285212	0.00970112	0.998388	-0.937652	0.255384	0.981137	0.309377
HSA-PIR-15226	-0.944826	NA	-0.00448726	NA	0.940339	NA	-0.99413	NA	-0.671366	NA
HSA-PIR-1088	0.70964	NA	0.659374	NA	-0.0502666	0.994994	-0.972391	NA	0.543354	NA
HSA-PIR-21168	0.938485	NA	0.886191	NA	-0.0522939	0.996599	-1.1713	NA	0.235954	NA
HSA-PIR-20065	0.575977	NA	1.46712	NA	0.891148	0.876454	-1.17058	NA	-0.159154	NA
HSA-PIR-32368	-1.47901	NA	0.0265529	NA	1.50556	0.757311	-0.274323	NA	-0.290478	NA
HSA-PIR-28778	0.377202	NA	0.685367	NA	0.308165	0.968906	-1.08126	NA	0.413975	NA
HSA-PIR-20941	-1.15511	NA	-0.0410645	NA	1.11405	0.823214	-1.28116	NA	-0.522174	NA
HSA-PIR-15391	1.42263	NA	1.09415	NA	-0.32848	0.959243	-0.0166431	NA	0.707693	NA
HSA-PIR-25441	1.17491	NA	0.834154	NA	-0.340754	0.95822	0.327053	NA	0.362772	NA
HSA-PIR-4087	-1.78259	0.164494	-1.40701	NA	0.375571	0.94807	-0.279358	NA	0.543186	NA
HSA-PIR-6586	1.24343	NA	1.08741	NA	-0.156015	0.989406	0.0427377	NA	-0.848508	NA
HSA-PIR-19228	-0.983269	NA	-0.875176	NA	0.108093	0.994994	-0.98504	NA	0.835092	NA
HSA-PIR-5142	0.651705	NA	1.18004	NA	0.528338	0.953822	-0.553411	NA	-0.718691	NA
HSA-PIR-33180	-0.609216	NA	-0.0206047	NA	0.588612	0.94807	-0.447786	NA	1.07576	NA
HSA-PIR-2152	0.600837	NA	0.821544	NA	0.220707	0.980966	-0.530272	NA	0.429574	NA
HSA-PIR-4094	0.574817	0.747519	0.640195	0.661184	0.0653782	0.994994	-1.10437	0.184099	-0.388793	0.750198
HSA-PIR-16799	-0.586054	NA	0.0454403	NA	0.631494	NA	-1.57008	NA	0.511875	NA
HSA-PIR-18574	-0.136587	NA	-0.0490338	NA	0.0875529	NA	-0.775842	NA	0.159031	NA
HSA-PIR-15227	-0.905949	NA	0.0349549	NA	0.940904	NA	-0.904317	NA	-0.133949	NA
HSA-PIR-6857	0.939403	0.477339	0.641314	NA	-0.298089	0.954474	0.0361812	NA	-0.566695	NA
HSA-PIR-573	-0.149961	NA	0.270535	NA	0.420496	0.953822	-0.519778	NA	0.343069	NA
HSA-PIR-27024	-0.404123	NA	0.994129	NA	1.39825	NA	-0.744479	NA	-0.115537	NA
HSA-PIR-33100	-0.775446	NA	-0.0516093	NA	0.723836	0.823214	-1.31297	NA	0.695873	NA
HSA-PIR-33101	-0.772807	NA	-0.724183	NA	0.0486237	0.996599	-0.316439	NA	1.21848	NA
HSA-PIR-2086	-0.458045	NA	0.050036	NA	0.508081	0.954474	-0.101453	NA	-0.833724	NA
HSA-PIR-13017	-0.76571	NA	0.342936	NA	1.10865	NA	-0.444529	NA	0.186522	NA
HSA-PIR-20369	-0.0545053	NA	0.434769	NA	0.489275	NA	0.11023	NA	-0.299642	NA
HSA-PIR-12653	-0.259038	NA	0.272898	NA	0.531936	0.949068	-0.0150058	NA	0.118854	NA
HSA-PIR-9386	-0.0339127	NA	0.579792	NA	0.613705	0.94807	0.591499	NA	-0.100275	NA
HSA-PIR-27304	-0.626523	0.656339	-0.433451	NA	0.193072	0.968906	0.367631	NA	0.117354	NA
HSA-PIR-26395	-0.423141	0.793984	0.0793557	0.964511	0.502496	0.871919	0.250394	0.780506	-0.797719	0.37553
HSA-PIR-33154	-0.385117	NA	0.177205	NA	0.562322	0.927162	-0.507563	NA	0.641414	NA
HSA-PIR-1865	0.158138	NA	-0.396892	NA	-0.55503	0.953822	-0.433071	NA	-0.277796	NA
HSA-PIR-26999	0.35445	NA	-0.726999	NA	-1.08145	0.757311	0.172336	NA	-0.222884	NA
HSA-PIR-33107	0.908175	NA	0.62912	NA	-0.279055	NA	-1.22404	NA	-0.385248	NA
HSA-PIR-15638	-0.127807	NA	0.918664	NA	1.04647	NA	-1.54717	NA	-0.290258	NA
HSA-PIR-33097	1.49302	NA	0.955411	NA	-0.537607	NA	0.452699	NA	-0.505097	NA
HSA-PIR-33178	-0.468293	NA	-0.362219	NA	0.106074	0.994994	-1.05612	NA	-0.377155	NA
HSA-PIR-17696	-0.488204	NA	0.546963	NA	1.03517	NA	0.182735	NA	0.212348	NA
HSA-PIR-32894	-1.78803	NA	-1.26142	NA	0.526606	0.949249	0.153941	NA	0.435369	NA
HSA-PIR-33132	0.212349	NA	0.302163	NA	0.089814	NA	-0.256693	NA	1.1044	NA
HSA-PIR-6061	-0.309243	NA	-0.770276	NA	-0.461033	NA	0.101201	NA	0.503691	NA
HSA-PIR-6988	-0.655634	NA	0.0134182	NA	0.669052	NA	-0.609463	NA	0.610935	NA
HSA-PIR-33029	0.654451	NA	0.163975	NA	-0.490477	0.95822	0.381979	NA	-0.416218	NA
HSA-PIR-33098	-1.08519	NA	-0.308774	NA	0.776417	0.927162	-0.393551	NA	0.91265	NA
HSA-PIR-5082	-0.0698864	NA	-0.529682	NA	-0.459796	NA	0.157014	NA	-0.2471	NA
HSA-PIR-22085	0.462166	NA	0.998775	NA	0.536609	NA	-0.425734	NA	-0.181493	NA
HSA-PIR-22136	0.565401	NA	-0.00355036	NA	-0.568952	NA	0.388714	NA	0.120315	NA
HSA-PIR-14682	0.00990368	NA	-0.474369	NA	-0.484273	NA	0.629388	NA	0.113114	NA
HSA-PIR-6856	1.39194	0.238488	1.10488	NA	-0.28706	0.954474	-0.433565	NA	0.0547443	NA
HSA-PIR-33167	0.00947633	NA	-0.445121	NA	-0.454598	NA	-0.646733	NA	1.33664	NA
HSA-PIR-4086	-0.511162	NA	-0.919707	NA	-0.408545	0.949249	-0.517725	NA	0.624285	NA
HSA-PIR-32867	-0.46713	NA	0.0126481	NA	0.479778	0.953822	-1.12537	NA	0.842762	NA
HSA-PIR-23590	1.18738	NA	0.600877	NA	-0.5865	NA	0.14156	NA	0.310856	NA
HSA-PIR-25267	-1.67547	NA	-1.13484	NA	0.54063	NA	-1.24354	NA	0.771964	NA
HSA-PIR-10185	1.00814	NA	0.330542	NA	-0.677594	0.879735	0.708162	NA	0.372243	NA
HSA-PIR-22273	0.406007	NA	0.746923	NA	0.340916	NA	-0.380027	NA	-0.539196	NA
HSA-PIR-4467	-0.686635	NA	-0.33248	NA	0.354156	NA	-0.422367	NA	0.396809	NA
HSA-PIR-22112	-0.249909	NA	0.0894855	NA	0.339394	NA	-1.39546	NA	0.239321	NA
HSA-PIR-5301	1.59004	NA	1.48955	NA	-0.100481	NA	-0.264243	NA	0.0467916	NA
HSA-PIR-14091	1.09917	NA	0.322284	NA	-0.776887	0.821559	0.351617	NA	0.652692	NA
HSA-PIR-28384	-0.335119	NA	0.0347358	NA	0.369855	NA	-0.12122	NA	-0.358253	NA
HSA-PIR-33061	0.5184	NA	0.48762	NA	-0.0307801	0.996599	-1.43307	NA	0.498791	NA
HSA-PIR-10822	1.0096	NA	0.298463	NA	-0.711136	NA	0.452747	NA	0.123584	NA
HSA-PIR-18337	0.329114	NA	-0.537614	NA	-0.866728	NA	0.316347	NA	0.41175	NA
HSA-PIR-15387	-0.0450196	NA	-0.750849	NA	-0.70583	NA	0.17142	NA	0.624224	NA
HSA-PIR-32520	-0.979592	NA	-0.189677	NA	0.789916	NA	-0.881844	NA	0.218929	NA
HSA-PIR-33138	-0.141322	NA	-0.708975	NA	-0.567652	NA	0.500897	NA	-0.513802	NA
HSA-PIR-14656	-1.44906	NA	-0.756319	NA	0.692742	NA	-1.51733	NA	-0.0185967	NA
HSA-PIR-33135	-0.312128	NA	0.228695	NA	0.540822	NA	-0.938199	NA	-0.0728241	NA
HSA-PIR-18246	-0.209264	NA	-0.18879	NA	0.0204735	NA	-0.436422	NA	-0.966459	NA
HSA-PIR-31880	0.459066	NA	-0.0365865	NA	-0.495653	NA	0.377796	NA	-0.0379621	NA
HSA-PIR-26951	0.0842081	NA	-0.241407	NA	-0.325615	NA	0.3656	NA	0.340368	NA
HSA-PIR-29642	1.18712	NA	0.908761	NA	-0.278356	NA	-0.321845	NA	0.172174	NA
HSA-PIR-15390	0.841533	NA	0.0271074	NA	-0.814426	NA	0.709963	NA	0.356269	NA
HSA-PIR-11266	-0.871668	NA	-0.028034	NA	0.843634	NA	-0.622239	NA	-0.406383	NA
HSA-PIR-16982	0.921332	NA	1.61411	NA	0.692781	NA	-1.41749	NA	-0.287961	NA
HSA-PIR-14646	-0.496001	NA	-0.0114222	NA	0.484579	NA	-0.0345867	NA	0.152331	NA
HSA-PIR-30758	0.668097	NA	1.46926	NA	0.801163	NA	0.0419904	NA	-0.0708628	NA
HSA-PIR-22866	0.355364	NA	1.05816	NA	0.702795	NA	-0.105156	NA	0.223718	NA
HSA-PIR-20110	-0.308185	NA	-0.481063	NA	-0.172877	NA	-0.360113	NA	0.461306	NA
HSA-PIR-15399	0.192713	NA	0.316821	NA	0.124108	NA	-0.261532	NA	0.307945	NA
HSA-PIR-26942	0.777822	NA	0.091255	NA	-0.686567	NA	0.144548	NA	-0.208606	NA
HSA-PIR-28204	0.562868	NA	0.677437	NA	0.114569	NA	-0.454447	NA	-0.371603	NA
HSA-PIR-8875	-1.03096	NA	0.257695	NA	1.28866	NA	-1.17474	NA	-0.356723	NA
HSA-PIR-10795	-0.64188	NA	0.0400932	NA	0.681973	NA	-0.377856	NA	-0.776624	NA
HSA-PIR-20730	0.390555	NA	-0.210599	NA	-0.601154	NA	-0.125309	NA	0.66259	NA
HSA-PIR-20111	1.08198	NA	0.656189	NA	-0.42579	NA	-0.31607	NA	0.506707	NA
HSA-PIR-33124	0.348908	NA	0.133732	NA	-0.215176	NA	-1.01869	NA	0.474372	NA
HSA-PIR-29906	-0.378032	NA	0.543186	NA	0.921218	NA	-0.697433	NA	0.157564	NA
HSA-PIR-20437	0.618476	NA	0.909287	NA	0.29081	NA	0.062421	NA	-0.31204	NA
HSA-PIR-9187	-0.117816	NA	0.286399	NA	0.404215	NA	-0.472594	NA	-0.460107	NA
HSA-PIR-5080	0.486124	NA	0.12553	NA	-0.360594	NA	-0.209392	NA	0.113354	NA
HSA-PIR-20109	0.106721	NA	0.248146	NA	0.141425	NA	-0.227322	NA	0.43136	NA
HSA-PIR-30274	-0.47442	NA	-0.504935	NA	-0.0305149	NA	0.307059	NA	0.370727	NA
HSA-PIR-5521	0.0959856	NA	0.204517	NA	0.108531	NA	-0.221647	NA	-0.278956	NA
HSA-PIR-21132	1.26712	NA	1.17502	NA	-0.0921021	NA	-0.46287	NA	0.0111463	NA
HSA-PIR-6073	1.17165	NA	1.13954	NA	-0.0321092	NA	0.0176094	NA	-0.627619	NA
HSA-PIR-32833	1.34463	NA	0.8169	NA	-0.527732	NA	-0.21632	NA	-0.38852	NA
HSA-PIR-16829	0.89899	NA	1.34585	NA	0.446856	NA	-1.1637	NA	0.204427	NA
HSA-PIR-19276	1.04798	NA	0.89025	NA	-0.157727	NA	-0.0758177	NA	-0.142915	NA
HSA-PIR-33075	-0.107467	NA	0.656894	NA	0.764361	NA	-0.918104	NA	-0.0432787	NA
HSA-PIR-32537	-0.689787	NA	-0.767797	NA	-0.0780101	0.994454	-0.119797	NA	-0.0173399	NA
HSA-PIR-32827	-1.20986	NA	-0.454251	NA	0.755609	0.819135	-0.379336	NA	-0.151507	NA
HSA-PIR-20793	1.07533	NA	0.857292	NA	-0.218035	NA	-0.0453244	NA	0.383043	NA
HSA-PIR-24874	1.05662	NA	0.352236	NA	-0.704382	NA	0.107367	NA	0.976096	NA
HSA-PIR-27020	-0.251107	NA	-0.821524	NA	-0.570417	NA	0.0279389	NA	0.906366	NA
HSA-PIR-5559	0.145984	NA	0.141551	NA	-0.00443243	NA	-0.223415	NA	0.29029	NA
HSA-PIR-9233	-0.725305	NA	-1.18159	NA	-0.456281	NA	-0.189784	NA	0.834054	NA
HSA-PIR-33020	-0.401245	NA	0.147982	NA	0.549227	NA	-0.298863	NA	-0.436633	NA
HSA-PIR-32937	-0.0973035	NA	-0.250864	NA	-0.153561	NA	-1.05509	NA	0.530145	NA
HSA-PIR-3282	-0.101036	NA	-0.090767	NA	0.0102693	NA	-0.249415	NA	-0.160723	NA
HSA-PIR-10194	0.0290271	NA	0.500771	NA	0.471744	NA	-0.130345	NA	0.420565	NA
HSA-PIR-31702	-0.351141	NA	-0.277193	NA	0.0739473	NA	-0.557648	NA	-0.475583	NA
HSA-PIR-21273	0.338101	NA	1.22118	NA	0.883076	NA	-0.88977	NA	-0.307948	NA
HSA-PIR-1425	1.03659	NA	0.35209	NA	-0.684496	NA	-0.206807	NA	-0.471067	NA
HSA-PIR-26860	0.104578	NA	0.308467	NA	0.20389	0.968906	0.391953	NA	0.184501	NA
HSA-PIR-18020	0.270722	NA	1.03804	NA	0.76732	NA	-0.775267	NA	0.112702	NA
HSA-PIR-29036	-0.804298	NA	0.297641	NA	1.10194	NA	-0.832537	NA	-0.49599	NA
HSA-PIR-20114	1.0436	NA	0.181791	NA	-0.861811	NA	0.0768336	NA	0.555272	NA
HSA-PIR-11298	0.011159	NA	-0.0207175	NA	-0.0318765	NA	-0.608799	NA	0.640543	NA
HSA-PIR-5193	0.850406	NA	0.189579	NA	-0.660827	NA	0.441156	NA	-0.0149713	NA
HSA-PIR-10735	-0.0604833	NA	-0.458223	NA	-0.39774	NA	-0.499495	NA	0.127578	NA
HSA-PIR-18257	-0.618231	NA	-0.498226	NA	0.120005	NA	-0.00335419	NA	0.527556	NA
HSA-PIR-14647	0.639339	NA	0.174176	NA	-0.465163	NA	0.506801	NA	-0.320104	NA
HSA-PIR-24707	-0.884044	NA	-0.857647	NA	0.0263972	NA	-0.17769	NA	0.329432	NA
HSA-PIR-10365	-0.173602	NA	-0.730681	NA	-0.557079	NA	0.147296	NA	-0.000838888	NA
HSA-PIR-15899	-0.354946	NA	-0.0422738	NA	0.312672	NA	-0.31196	NA	0.08445	NA
HSA-PIR-28497	0.179049	NA	0.58081	NA	0.401761	NA	-0.714932	NA	-0.0781065	NA
HSA-PIR-32582	0.00427443	NA	0.239792	NA	0.235517	0.968906	0.419183	NA	0.323913	NA
HSA-PIR-7335	0.00118235	NA	-0.336034	NA	-0.337216	NA	-0.376884	NA	-0.389429	NA
HSA-PIR-25513	0.788575	NA	0.529328	NA	-0.259247	NA	-0.175915	NA	0.508604	NA
HSA-PIR-17873	0.554899	NA	0.468884	NA	-0.0860145	NA	0.157486	NA	-0.377828	NA
HSA-PIR-5825	-0.407214	NA	0.356067	NA	0.763281	NA	-1.1291	NA	-0.414157	NA
HSA-PIR-15299	-0.183564	NA	-0.757766	NA	-0.574202	NA	0.105308	NA	-0.14104	NA
HSA-PIR-29910	0.414608	NA	0.850076	NA	0.435468	NA	-0.486682	NA	0.298509	NA
HSA-PIR-32521	0.248648	NA	-0.232144	NA	-0.480793	0.927162	-0.754417	NA	-0.292936	NA
HSA-PIR-8562	-1.10636	NA	-0.579969	NA	0.52639	NA	-1.12383	NA	-0.0905556	NA
HSA-PIR-23976	-0.667143	NA	-0.754355	NA	-0.0872114	NA	-0.379751	NA	0.77949	NA
HSA-PIR-13830	-0.229927	NA	-0.234173	NA	-0.00424628	NA	-0.11951	NA	-0.0983791	NA
HSA-PIR-32717	0.350145	NA	0.637901	NA	0.287756	0.954474	-0.292621	NA	0.582008	NA
HSA-PIR-32881	-0.854439	NA	0.503325	NA	1.35776	NA	-1.03082	NA	0.206399	NA
HSA-PIR-11439	-0.23439	NA	0.0627355	NA	0.297126	NA	-0.528258	NA	0.131784	NA
HSA-PIR-14013	0.495293	NA	0.0994118	NA	-0.395881	NA	-0.0908334	NA	0.248763	NA
HSA-PIR-7104	0.71927	NA	0.938442	NA	0.219172	NA	-0.380725	NA	0.0318579	NA
HSA-PIR-24122	0.295669	NA	-0.254377	NA	-0.550047	NA	0.0174954	NA	-0.0817329	NA
HSA-PIR-2314	-0.283313	NA	-0.239119	NA	0.0441938	NA	-0.643196	NA	0.00171909	NA
HSA-PIR-13011	-0.0365845	NA	0.669414	NA	0.705998	NA	-1.01048	NA	0.229367	NA
HSA-PIR-33106	0.192553	NA	0.116992	NA	-0.0755608	NA	0.0109881	NA	0.403423	NA
HSA-PIR-3628	-0.0651882	NA	-0.261986	NA	-0.196797	NA	-0.277033	NA	0.311868	NA
HSA-PIR-17074	0.5643	NA	0.421531	NA	-0.142769	NA	-0.160506	NA	-0.300347	NA
HSA-PIR-25005	0.76988	NA	0.577804	NA	-0.192076	NA	-0.5671	NA	0.143088	NA
HSA-PIR-28793	-0.059351	NA	-0.253321	NA	-0.19397	NA	0.570707	NA	0.292641	NA
HSA-PIR-29185	0.497702	NA	0.393149	NA	-0.104553	NA	-0.349712	NA	0.732014	NA
HSA-PIR-11982	-0.351653	NA	-0.097273	NA	0.25438	NA	-0.354192	NA	-0.323508	NA
HSA-PIR-5083	-0.140818	NA	-0.311481	NA	-0.170662	NA	-0.558831	NA	0.530933	NA
HSA-PIR-482	0.00645902	NA	-0.220774	NA	-0.227233	NA	0.0760388	NA	0.22091	NA
HSA-PIR-25787	0.717778	NA	0.00128044	NA	-0.716498	NA	0.0484071	NA	0.509429	NA
HSA-PIR-20837	-0.282389	NA	0.342992	NA	0.625381	NA	-0.0984187	NA	0.350851	NA
HSA-PIR-27426	0.162222	NA	0.20139	NA	0.0391683	NA	-0.496432	NA	-0.0837379	NA
HSA-PIR-19997	-0.560311	NA	-0.7084	NA	-0.148088	NA	-0.121349	NA	0.180542	NA
HSA-PIR-27546	-0.446015	NA	0.333333	NA	0.779348	NA	-0.0442099	NA	-0.0105462	NA
HSA-PIR-28196	0.0222777	NA	0.130419	NA	0.108141	NA	-0.431399	NA	-0.108304	NA
HSA-PIR-30373	-1.35823	NA	-0.500382	NA	0.857852	NA	-0.504348	NA	-0.366254	NA
HSA-PIR-30204	-0.0258957	NA	0.251803	NA	0.277699	NA	0.177711	NA	0.279211	NA
HSA-PIR-18200	-0.218453	NA	-0.0573023	NA	0.161151	NA	-0.146383	NA	-0.133287	NA
HSA-PIR-26933	0.806573	NA	1.05671	NA	0.250138	NA	-0.724696	NA	-0.163826	NA
HSA-PIR-1262	-0.275493	NA	0.185307	NA	0.4608	NA	-0.610358	NA	0.332657	NA
HSA-PIR-18613	-0.523996	NA	0.309881	NA	0.833877	NA	-0.825618	NA	0.110355	NA
HSA-PIR-26480	-0.0812508	NA	0.493359	NA	0.57461	NA	-0.771115	NA	-0.59735	NA
HSA-PIR-25004	0.701785	NA	0.512843	NA	-0.188942	NA	-0.370459	NA	0.232001	NA
HSA-PIR-19816	1.1448	NA	1.07637	NA	-0.0684295	NA	-0.201353	NA	0.00493515	NA
HSA-PIR-20838	0.420696	NA	0.61264	NA	0.191944	NA	-0.105735	NA	0.637688	NA
HSA-PIR-12595	0.216286	NA	0.151	NA	-0.0652861	NA	-0.573129	NA	0.0960206	NA
HSA-PIR-15447	0.528087	NA	0.568548	NA	0.0404605	NA	-0.344912	NA	-0.28523	NA
HSA-PIR-30374	-0.874156	NA	0.0566917	NA	0.930847	NA	-0.499615	NA	-0.450013	NA
HSA-PIR-339	-0.329219	NA	-0.386868	NA	-0.0576484	NA	-0.630996	NA	-0.213321	NA
HSA-PIR-27592	0.040435	NA	0.200485	NA	0.16005	NA	-0.311948	NA	-0.195117	NA
HSA-PIR-3770	0.21353	NA	0.38443	NA	0.1709	NA	-0.390981	NA	-0.198729	NA
HSA-PIR-25490	-0.441328	NA	0.0827966	NA	0.524125	NA	-0.684921	NA	0.175946	NA
HSA-PIR-30205	0.0791365	NA	0.623697	NA	0.544561	NA	-0.221082	NA	0.20656	NA
HSA-PIR-5222	-0.541058	NA	-0.267674	NA	0.273384	NA	-0.257375	NA	-0.0364314	NA
HSA-PIR-32635	0.317806	NA	-0.322329	NA	-0.640135	NA	-0.23988	NA	0.304935	NA
HSA-PIR-16407	0.33261	NA	0.467102	NA	0.134492	NA	-0.790378	NA	0.0102632	NA
HSA-PIR-32369	0.337037	NA	0.393224	NA	0.0561866	NA	-0.379777	NA	-0.0591911	NA
HSA-PIR-16408	0.0138546	NA	0.0435934	NA	0.0297387	NA	-0.670926	NA	0.0347825	NA
HSA-PIR-10349	0.31226	NA	-0.169046	NA	-0.481306	NA	0.154379	NA	0.298984	NA
HSA-PIR-1336	0.0661831	NA	0.04639	NA	-0.0197931	NA	-0.418531	NA	0.174392	NA
HSA-PIR-23030	0.0338648	NA	-0.45322	NA	-0.487085	NA	0.208736	NA	-0.0800202	NA
HSA-PIR-27159	0.139783	NA	0.492039	NA	0.352256	NA	-0.576606	NA	-0.237297	NA
HSA-PIR-32968	0.0763893	NA	0.132643	NA	0.0562533	NA	0.084302	NA	0.25135	NA
HSA-PIR-1	NA	NA	NA	NA	NA	NA	NA	NA	NA	NA
HSA-PIR-10	NA	NA	NA	NA	NA	NA	NA	NA	NA	NA
HSA-PIR-100	NA	NA	NA	NA	NA	NA	NA	NA	NA	NA
HSA-PIR-10001	NA	NA	NA	NA	NA	NA	NA	NA	NA	NA
HSA-PIR-10002	NA	NA	NA	NA	NA	NA	NA	NA	NA	NA
HSA-PIR-10003	NA	NA	NA	NA	NA	NA	NA	NA	NA	NA
HSA-PIR-10005	NA	NA	NA	NA	NA	NA	NA	NA	NA	NA
HSA-PIR-10006	NA	NA	NA	NA	NA	NA	NA	NA	NA	NA
HSA-PIR-10007	NA	NA	NA	NA	NA	NA	NA	NA	NA	NA
HSA-PIR-10008	NA	NA	NA	NA	NA	NA	NA	NA	NA	NA
HSA-PIR-1001	NA	NA	NA	NA	NA	NA	NA	NA	NA	NA
HSA-PIR-10011	NA	NA	NA	NA	NA	NA	NA	NA	NA	NA
HSA-PIR-10012	NA	NA	NA	NA	NA	NA	NA	NA	NA	NA
HSA-PIR-10013	NA	NA	NA	NA	NA	NA	NA	NA	NA	NA
HSA-PIR-10014	NA	NA	NA	NA	NA	NA	NA	NA	NA	NA
HSA-PIR-10015	NA	NA	NA	NA	NA	NA	NA	NA	NA	NA
HSA-PIR-10016	NA	NA	NA	NA	NA	NA	NA	NA	NA	NA
HSA-PIR-10017	NA	NA	NA	NA	NA	NA	NA	NA	NA	NA
HSA-PIR-10018	NA	NA	NA	NA	NA	NA	NA	NA	NA	NA
HSA-PIR-10019	NA	NA	NA	NA	NA	NA	NA	NA	NA	NA
HSA-PIR-10020	NA	NA	NA	NA	NA	NA	NA	NA	NA	NA
HSA-PIR-10021	NA	NA	NA	NA	NA	NA	NA	NA	NA	NA
HSA-PIR-10022	NA	NA	NA	NA	NA	NA	NA	NA	NA	NA
HSA-PIR-10023	NA	NA	NA	NA	NA	NA	NA	NA	NA	NA
HSA-PIR-10024	NA	NA	NA	NA	NA	NA	NA	NA	NA	NA
HSA-PIR-10025	NA	NA	NA	NA	NA	NA	NA	NA	NA	NA
HSA-PIR-10026	NA	NA	NA	NA	NA	NA	NA	NA	NA	NA
HSA-PIR-10027	NA	NA	NA	NA	NA	NA	NA	NA	NA	NA
HSA-PIR-10028	NA	NA	NA	NA	NA	NA	NA	NA	NA	NA
HSA-PIR-10030	NA	NA	NA	NA	NA	NA	NA	NA	NA	NA
HSA-PIR-10031	NA	NA	NA	NA	NA	NA	NA	NA	NA	NA
HSA-PIR-10032	NA	NA	NA	NA	NA	NA	NA	NA	NA	NA
HSA-PIR-10033	NA	NA	NA	NA	NA	NA	NA	NA	NA	NA
HSA-PIR-10034	NA	NA	NA	NA	NA	NA	NA	NA	NA	NA
HSA-PIR-10036	NA	NA	NA	NA	NA	NA	NA	NA	NA	NA
HSA-PIR-10038	NA	NA	NA	NA	NA	NA	NA	NA	NA	NA
HSA-PIR-1004	NA	NA	NA	NA	NA	NA	NA	NA	NA	NA
HSA-PIR-10042	NA	NA	NA	NA	NA	NA	NA	NA	NA	NA
HSA-PIR-10043	NA	NA	NA	NA	NA	NA	NA	NA	NA	NA
HSA-PIR-10044	NA	NA	NA	NA	NA	NA	NA	NA	NA	NA
HSA-PIR-10045	NA	NA	NA	NA	NA	NA	NA	NA	NA	NA
HSA-PIR-10046	NA	NA	NA	NA	NA	NA	NA	NA	NA	NA
HSA-PIR-10047	NA	NA	NA	NA	NA	NA	NA	NA	NA	NA
HSA-PIR-10049	NA	NA	NA	NA	NA	NA	NA	NA	NA	NA
HSA-PIR-1005	NA	NA	NA	NA	NA	NA	NA	NA	NA	NA
HSA-PIR-10050	NA	NA	NA	NA	NA	NA	NA	NA	NA	NA
HSA-PIR-10051	NA	NA	NA	NA	NA	NA	NA	NA	NA	NA
HSA-PIR-10052	NA	NA	NA	NA	NA	NA	NA	NA	NA	NA
HSA-PIR-10053	NA	NA	NA	NA	NA	NA	NA	NA	NA	NA
HSA-PIR-10054	NA	NA	NA	NA	NA	NA	NA	NA	NA	NA
HSA-PIR-10055	NA	NA	NA	NA	NA	NA	NA	NA	NA	NA
HSA-PIR-10057	NA	NA	NA	NA	NA	NA	NA	NA	NA	NA
HSA-PIR-10058	NA	NA	NA	NA	NA	NA	NA	NA	NA	NA
HSA-PIR-10059	NA	NA	NA	NA	NA	NA	NA	NA	NA	NA
HSA-PIR-1006	NA	NA	NA	NA	NA	NA	NA	NA	NA	NA
HSA-PIR-10060	NA	NA	NA	NA	NA	NA	NA	NA	NA	NA
HSA-PIR-10062	NA	NA	NA	NA	NA	NA	NA	NA	NA	NA
HSA-PIR-10063	NA	NA	NA	NA	NA	NA	NA	NA	NA	NA
HSA-PIR-10064	NA	NA	NA	NA	NA	NA	NA	NA	NA	NA
HSA-PIR-10065	NA	NA	NA	NA	NA	NA	NA	NA	NA	NA
HSA-PIR-10067	NA	NA	NA	NA	NA	NA	NA	NA	NA	NA
HSA-PIR-10068	NA	NA	NA	NA	NA	NA	NA	NA	NA	NA
HSA-PIR-10069	NA	NA	NA	NA	NA	NA	NA	NA	NA	NA
HSA-PIR-1007	NA	NA	NA	NA	NA	NA	NA	NA	NA	NA
HSA-PIR-10070	NA	NA	NA	NA	NA	NA	NA	NA	NA	NA
HSA-PIR-10071	NA	NA	NA	NA	NA	NA	NA	NA	NA	NA
HSA-PIR-10072	NA	NA	NA	NA	NA	NA	NA	NA	NA	NA
HSA-PIR-10073	NA	NA	NA	NA	NA	NA	NA	NA	NA	NA
HSA-PIR-10074	NA	NA	NA	NA	NA	NA	NA	NA	NA	NA
HSA-PIR-10075	NA	NA	NA	NA	NA	NA	NA	NA	NA	NA
HSA-PIR-10076	NA	NA	NA	NA	NA	NA	NA	NA	NA	NA
HSA-PIR-10077	NA	NA	NA	NA	NA	NA	NA	NA	NA	NA
HSA-PIR-10079	NA	NA	NA	NA	NA	NA	NA	NA	NA	NA
HSA-PIR-1008	NA	NA	NA	NA	NA	NA	NA	NA	NA	NA
HSA-PIR-10080	NA	NA	NA	NA	NA	NA	NA	NA	NA	NA
HSA-PIR-10084	NA	NA	NA	NA	NA	NA	NA	NA	NA	NA
HSA-PIR-10085	NA	NA	NA	NA	NA	NA	NA	NA	NA	NA
HSA-PIR-10087	NA	NA	NA	NA	NA	NA	NA	NA	NA	NA
HSA-PIR-10089	NA	NA	NA	NA	NA	NA	NA	NA	NA	NA
HSA-PIR-1009	NA	NA	NA	NA	NA	NA	NA	NA	NA	NA
HSA-PIR-10090	NA	NA	NA	NA	NA	NA	NA	NA	NA	NA
HSA-PIR-10091	NA	NA	NA	NA	NA	NA	NA	NA	NA	NA
HSA-PIR-10092	NA	NA	NA	NA	NA	NA	NA	NA	NA	NA
HSA-PIR-10093	NA	NA	NA	NA	NA	NA	NA	NA	NA	NA
HSA-PIR-10095	NA	NA	NA	NA	NA	NA	NA	NA	NA	NA
HSA-PIR-10096	NA	NA	NA	NA	NA	NA	NA	NA	NA	NA
HSA-PIR-10097	NA	NA	NA	NA	NA	NA	NA	NA	NA	NA
HSA-PIR-10098	NA	NA	NA	NA	NA	NA	NA	NA	NA	NA
HSA-PIR-101	NA	NA	NA	NA	NA	NA	NA	NA	NA	NA
HSA-PIR-10100	NA	NA	NA	NA	NA	NA	NA	NA	NA	NA
HSA-PIR-10101	NA	NA	NA	NA	NA	NA	NA	NA	NA	NA
HSA-PIR-10102	NA	NA	NA	NA	NA	NA	NA	NA	NA	NA
HSA-PIR-10103	NA	NA	NA	NA	NA	NA	NA	NA	NA	NA
HSA-PIR-10104	NA	NA	NA	NA	NA	NA	NA	NA	NA	NA
HSA-PIR-10105	NA	NA	NA	NA	NA	NA	NA	NA	NA	NA
HSA-PIR-10106	NA	NA	NA	NA	NA	NA	NA	NA	NA	NA
HSA-PIR-10107	NA	NA	NA	NA	NA	NA	NA	NA	NA	NA
HSA-PIR-10108	NA	NA	NA	NA	NA	NA	NA	NA	NA	NA
HSA-PIR-10109	NA	NA	NA	NA	NA	NA	NA	NA	NA	NA
HSA-PIR-1011	NA	NA	NA	NA	NA	NA	NA	NA	NA	NA
HSA-PIR-10110	NA	NA	NA	NA	NA	NA	NA	NA	NA	NA
HSA-PIR-10111	NA	NA	NA	NA	NA	NA	NA	NA	NA	NA
HSA-PIR-10112	NA	NA	NA	NA	NA	NA	NA	NA	NA	NA
HSA-PIR-10114	NA	NA	NA	NA	NA	NA	NA	NA	NA	NA
HSA-PIR-10115	NA	NA	NA	NA	NA	NA	NA	NA	NA	NA
HSA-PIR-10117	NA	NA	NA	NA	NA	NA	NA	NA	NA	NA
HSA-PIR-10118	NA	NA	NA	NA	NA	NA	NA	NA	NA	NA
HSA-PIR-10119	NA	NA	NA	NA	NA	NA	NA	NA	NA	NA
HSA-PIR-1012	NA	NA	NA	NA	NA	NA	NA	NA	NA	NA
HSA-PIR-10120	NA	NA	NA	NA	NA	NA	NA	NA	NA	NA
HSA-PIR-10121	NA	NA	NA	NA	NA	NA	NA	NA	NA	NA
HSA-PIR-10123	NA	NA	NA	NA	NA	NA	NA	NA	NA	NA
HSA-PIR-10124	NA	NA	NA	NA	NA	NA	NA	NA	NA	NA
HSA-PIR-10125	NA	NA	NA	NA	NA	NA	NA	NA	NA	NA
HSA-PIR-10126	NA	NA	NA	NA	NA	NA	NA	NA	NA	NA
HSA-PIR-10127	NA	NA	NA	NA	NA	NA	NA	NA	NA	NA
HSA-PIR-10128	NA	NA	NA	NA	NA	NA	NA	NA	NA	NA
HSA-PIR-10129	NA	NA	NA	NA	NA	NA	NA	NA	NA	NA
HSA-PIR-1013	NA	NA	NA	NA	NA	NA	NA	NA	NA	NA
HSA-PIR-10130	NA	NA	NA	NA	NA	NA	NA	NA	NA	NA
HSA-PIR-10132	NA	NA	NA	NA	NA	NA	NA	NA	NA	NA
HSA-PIR-10133	NA	NA	NA	NA	NA	NA	NA	NA	NA	NA
HSA-PIR-10134	NA	NA	NA	NA	NA	NA	NA	NA	NA	NA
HSA-PIR-10135	NA	NA	NA	NA	NA	NA	NA	NA	NA	NA
HSA-PIR-10136	NA	NA	NA	NA	NA	NA	NA	NA	NA	NA
HSA-PIR-10137	NA	NA	NA	NA	NA	NA	NA	NA	NA	NA
HSA-PIR-10140	NA	NA	NA	NA	NA	NA	NA	NA	NA	NA
HSA-PIR-10141	NA	NA	NA	NA	NA	NA	NA	NA	NA	NA
HSA-PIR-10142	NA	NA	NA	NA	NA	NA	NA	NA	NA	NA
HSA-PIR-10143	NA	NA	NA	NA	NA	NA	NA	NA	NA	NA
HSA-PIR-10144	NA	NA	NA	NA	NA	NA	NA	NA	NA	NA
HSA-PIR-10145	NA	NA	NA	NA	NA	NA	NA	NA	NA	NA
HSA-PIR-10146	NA	NA	NA	NA	NA	NA	NA	NA	NA	NA
HSA-PIR-10147	NA	NA	NA	NA	NA	NA	NA	NA	NA	NA
HSA-PIR-10148	NA	NA	NA	NA	NA	NA	NA	NA	NA	NA
HSA-PIR-10149	NA	NA	NA	NA	NA	NA	NA	NA	NA	NA
HSA-PIR-1015	NA	NA	NA	NA	NA	NA	NA	NA	NA	NA
HSA-PIR-10150	NA	NA	NA	NA	NA	NA	NA	NA	NA	NA
HSA-PIR-10151	NA	NA	NA	NA	NA	NA	NA	NA	NA	NA
HSA-PIR-10152	NA	NA	NA	NA	NA	NA	NA	NA	NA	NA
HSA-PIR-10153	NA	NA	NA	NA	NA	NA	NA	NA	NA	NA
HSA-PIR-10156	NA	NA	NA	NA	NA	NA	NA	NA	NA	NA
HSA-PIR-10157	NA	NA	NA	NA	NA	NA	NA	NA	NA	NA
HSA-PIR-10158	NA	NA	NA	NA	NA	NA	NA	NA	NA	NA
HSA-PIR-10159	NA	NA	NA	NA	NA	NA	NA	NA	NA	NA
HSA-PIR-1016	NA	NA	NA	NA	NA	NA	NA	NA	NA	NA
HSA-PIR-10160	NA	NA	NA	NA	NA	NA	NA	NA	NA	NA
HSA-PIR-10161	NA	NA	NA	NA	NA	NA	NA	NA	NA	NA
HSA-PIR-10164	NA	NA	NA	NA	NA	NA	NA	NA	NA	NA
HSA-PIR-10165	NA	NA	NA	NA	NA	NA	NA	NA	NA	NA
HSA-PIR-10166	NA	NA	NA	NA	NA	NA	NA	NA	NA	NA
HSA-PIR-10167	NA	NA	NA	NA	NA	NA	NA	NA	NA	NA
HSA-PIR-10169	NA	NA	NA	NA	NA	NA	NA	NA	NA	NA
HSA-PIR-1017	NA	NA	NA	NA	NA	NA	NA	NA	NA	NA
HSA-PIR-10170	NA	NA	NA	NA	NA	NA	NA	NA	NA	NA
HSA-PIR-10171	NA	NA	NA	NA	NA	NA	NA	NA	NA	NA
HSA-PIR-10172	NA	NA	NA	NA	NA	NA	NA	NA	NA	NA
HSA-PIR-10173	NA	NA	NA	NA	NA	NA	NA	NA	NA	NA
HSA-PIR-10174	NA	NA	NA	NA	NA	NA	NA	NA	NA	NA
HSA-PIR-10175	NA	NA	NA	NA	NA	NA	NA	NA	NA	NA
HSA-PIR-10176	NA	NA	NA	NA	NA	NA	NA	NA	NA	NA
HSA-PIR-10177	NA	NA	NA	NA	NA	NA	NA	NA	NA	NA
HSA-PIR-10178	NA	NA	NA	NA	NA	NA	NA	NA	NA	NA
HSA-PIR-10179	NA	NA	NA	NA	NA	NA	NA	NA	NA	NA
HSA-PIR-1018	NA	NA	NA	NA	NA	NA	NA	NA	NA	NA
HSA-PIR-10180	NA	NA	NA	NA	NA	NA	NA	NA	NA	NA
HSA-PIR-10181	NA	NA	NA	NA	NA	NA	NA	NA	NA	NA
HSA-PIR-10182	NA	NA	NA	NA	NA	NA	NA	NA	NA	NA
HSA-PIR-10183	NA	NA	NA	NA	NA	NA	NA	NA	NA	NA
HSA-PIR-10184	NA	NA	NA	NA	NA	NA	NA	NA	NA	NA
HSA-PIR-10186	NA	NA	NA	NA	NA	NA	NA	NA	NA	NA
HSA-PIR-10187	NA	NA	NA	NA	NA	NA	NA	NA	NA	NA
HSA-PIR-10188	NA	NA	NA	NA	NA	NA	NA	NA	NA	NA
HSA-PIR-10189	NA	NA	NA	NA	NA	NA	NA	NA	NA	NA
HSA-PIR-1019	NA	NA	NA	NA	NA	NA	NA	NA	NA	NA
HSA-PIR-10190	NA	NA	NA	NA	NA	NA	NA	NA	NA	NA
HSA-PIR-10191	NA	NA	NA	NA	NA	NA	NA	NA	NA	NA
HSA-PIR-10192	NA	NA	NA	NA	NA	NA	NA	NA	NA	NA
HSA-PIR-10193	NA	NA	NA	NA	NA	NA	NA	NA	NA	NA
HSA-PIR-10195	NA	NA	NA	NA	NA	NA	NA	NA	NA	NA
HSA-PIR-10197	NA	NA	NA	NA	NA	NA	NA	NA	NA	NA
HSA-PIR-10198	NA	NA	NA	NA	NA	NA	NA	NA	NA	NA
HSA-PIR-10199	NA	NA	NA	NA	NA	NA	NA	NA	NA	NA
HSA-PIR-102	NA	NA	NA	NA	NA	NA	NA	NA	NA	NA
HSA-PIR-1020	NA	NA	NA	NA	NA	NA	NA	NA	NA	NA
HSA-PIR-10200	NA	NA	NA	NA	NA	NA	NA	NA	NA	NA
HSA-PIR-10201	NA	NA	NA	NA	NA	NA	NA	NA	NA	NA
HSA-PIR-10202	NA	NA	NA	NA	NA	NA	NA	NA	NA	NA
HSA-PIR-10203	NA	NA	NA	NA	NA	NA	NA	NA	NA	NA
HSA-PIR-10204	NA	NA	NA	NA	NA	NA	NA	NA	NA	NA
HSA-PIR-10205	NA	NA	NA	NA	NA	NA	NA	NA	NA	NA
HSA-PIR-10207	NA	NA	NA	NA	NA	NA	NA	NA	NA	NA
HSA-PIR-10208	NA	NA	NA	NA	NA	NA	NA	NA	NA	NA
HSA-PIR-10209	NA	NA	NA	NA	NA	NA	NA	NA	NA	NA
HSA-PIR-1021	NA	NA	NA	NA	NA	NA	NA	NA	NA	NA
HSA-PIR-10210	NA	NA	NA	NA	NA	NA	NA	NA	NA	NA
HSA-PIR-10211	NA	NA	NA	NA	NA	NA	NA	NA	NA	NA
HSA-PIR-10212	NA	NA	NA	NA	NA	NA	NA	NA	NA	NA
HSA-PIR-10213	NA	NA	NA	NA	NA	NA	NA	NA	NA	NA
HSA-PIR-10214	NA	NA	NA	NA	NA	NA	NA	NA	NA	NA
HSA-PIR-10215	NA	NA	NA	NA	NA	NA	NA	NA	NA	NA
HSA-PIR-10216	NA	NA	NA	NA	NA	NA	NA	NA	NA	NA
HSA-PIR-10217	NA	NA	NA	NA	NA	NA	NA	NA	NA	NA
HSA-PIR-10218	NA	NA	NA	NA	NA	NA	NA	NA	NA	NA
HSA-PIR-10219	NA	NA	NA	NA	NA	NA	NA	NA	NA	NA
HSA-PIR-1022	NA	NA	NA	NA	NA	NA	NA	NA	NA	NA
HSA-PIR-10221	NA	NA	NA	NA	NA	NA	NA	NA	NA	NA
HSA-PIR-10222	NA	NA	NA	NA	NA	NA	NA	NA	NA	NA
HSA-PIR-10224	NA	NA	NA	NA	NA	NA	NA	NA	NA	NA
HSA-PIR-10225	NA	NA	NA	NA	NA	NA	NA	NA	NA	NA
HSA-PIR-10226	NA	NA	NA	NA	NA	NA	NA	NA	NA	NA
HSA-PIR-10227	NA	NA	NA	NA	NA	NA	NA	NA	NA	NA
HSA-PIR-10229	NA	NA	NA	NA	NA	NA	NA	NA	NA	NA
HSA-PIR-1023	NA	NA	NA	NA	NA	NA	NA	NA	NA	NA
HSA-PIR-10230	NA	NA	NA	NA	NA	NA	NA	NA	NA	NA
HSA-PIR-10231	NA	NA	NA	NA	NA	NA	NA	NA	NA	NA
HSA-PIR-10232	NA	NA	NA	NA	NA	NA	NA	NA	NA	NA
HSA-PIR-10233	NA	NA	NA	NA	NA	NA	NA	NA	NA	NA
HSA-PIR-10235	NA	NA	NA	NA	NA	NA	NA	NA	NA	NA
HSA-PIR-10236	NA	NA	NA	NA	NA	NA	NA	NA	NA	NA
HSA-PIR-10237	NA	NA	NA	NA	NA	NA	NA	NA	NA	NA
HSA-PIR-10238	NA	NA	NA	NA	NA	NA	NA	NA	NA	NA
HSA-PIR-10239	NA	NA	NA	NA	NA	NA	NA	NA	NA	NA
HSA-PIR-1024	NA	NA	NA	NA	NA	NA	NA	NA	NA	NA
HSA-PIR-10240	NA	NA	NA	NA	NA	NA	NA	NA	NA	NA
HSA-PIR-10241	NA	NA	NA	NA	NA	NA	NA	NA	NA	NA
HSA-PIR-10242	NA	NA	NA	NA	NA	NA	NA	NA	NA	NA
HSA-PIR-10243	NA	NA	NA	NA	NA	NA	NA	NA	NA	NA
HSA-PIR-10244	NA	NA	NA	NA	NA	NA	NA	NA	NA	NA
HSA-PIR-10245	NA	NA	NA	NA	NA	NA	NA	NA	NA	NA
HSA-PIR-10246	NA	NA	NA	NA	NA	NA	NA	NA	NA	NA
HSA-PIR-10247	NA	NA	NA	NA	NA	NA	NA	NA	NA	NA
HSA-PIR-10248	NA	NA	NA	NA	NA	NA	NA	NA	NA	NA
HSA-PIR-10249	NA	NA	NA	NA	NA	NA	NA	NA	NA	NA
HSA-PIR-1025	NA	NA	NA	NA	NA	NA	NA	NA	NA	NA
HSA-PIR-10250	NA	NA	NA	NA	NA	NA	NA	NA	NA	NA
HSA-PIR-10251	NA	NA	NA	NA	NA	NA	NA	NA	NA	NA
HSA-PIR-10254	NA	NA	NA	NA	NA	NA	NA	NA	NA	NA
HSA-PIR-10255	NA	NA	NA	NA	NA	NA	NA	NA	NA	NA
HSA-PIR-10258	NA	NA	NA	NA	NA	NA	NA	NA	NA	NA
HSA-PIR-10259	NA	NA	NA	NA	NA	NA	NA	NA	NA	NA
HSA-PIR-1026	NA	NA	NA	NA	NA	NA	NA	NA	NA	NA
HSA-PIR-10260	NA	NA	NA	NA	NA	NA	NA	NA	NA	NA
HSA-PIR-10261	NA	NA	NA	NA	NA	NA	NA	NA	NA	NA
HSA-PIR-10262	NA	NA	NA	NA	NA	NA	NA	NA	NA	NA
HSA-PIR-10263	NA	NA	NA	NA	NA	NA	NA	NA	NA	NA
HSA-PIR-10264	NA	NA	NA	NA	NA	NA	NA	NA	NA	NA
HSA-PIR-10265	NA	NA	NA	NA	NA	NA	NA	NA	NA	NA
HSA-PIR-10266	NA	NA	NA	NA	NA	NA	NA	NA	NA	NA
HSA-PIR-10269	NA	NA	NA	NA	NA	NA	NA	NA	NA	NA
HSA-PIR-1027	NA	NA	NA	NA	NA	NA	NA	NA	NA	NA
HSA-PIR-10271	NA	NA	NA	NA	NA	NA	NA	NA	NA	NA
HSA-PIR-10272	NA	NA	NA	NA	NA	NA	NA	NA	NA	NA
HSA-PIR-10275	NA	NA	NA	NA	NA	NA	NA	NA	NA	NA
HSA-PIR-10276	NA	NA	NA	NA	NA	NA	NA	NA	NA	NA
HSA-PIR-10277	NA	NA	NA	NA	NA	NA	NA	NA	NA	NA
HSA-PIR-10278	NA	NA	NA	NA	NA	NA	NA	NA	NA	NA
HSA-PIR-10279	NA	NA	NA	NA	NA	NA	NA	NA	NA	NA
HSA-PIR-10280	NA	NA	NA	NA	NA	NA	NA	NA	NA	NA
HSA-PIR-10282	NA	NA	NA	NA	NA	NA	NA	NA	NA	NA
HSA-PIR-10283	NA	NA	NA	NA	NA	NA	NA	NA	NA	NA
HSA-PIR-10284	NA	NA	NA	NA	NA	NA	NA	NA	NA	NA
HSA-PIR-10285	NA	NA	NA	NA	NA	NA	NA	NA	NA	NA
HSA-PIR-10286	NA	NA	NA	NA	NA	NA	NA	NA	NA	NA
HSA-PIR-10287	NA	NA	NA	NA	NA	NA	NA	NA	NA	NA
HSA-PIR-10288	NA	NA	NA	NA	NA	NA	NA	NA	NA	NA
HSA-PIR-1029	NA	NA	NA	NA	NA	NA	NA	NA	NA	NA
HSA-PIR-10290	NA	NA	NA	NA	NA	NA	NA	NA	NA	NA
HSA-PIR-10293	NA	NA	NA	NA	NA	NA	NA	NA	NA	NA
HSA-PIR-10294	NA	NA	NA	NA	NA	NA	NA	NA	NA	NA
HSA-PIR-10296	NA	NA	NA	NA	NA	NA	NA	NA	NA	NA
HSA-PIR-10297	NA	NA	NA	NA	NA	NA	NA	NA	NA	NA
HSA-PIR-10298	NA	NA	NA	NA	NA	NA	NA	NA	NA	NA
HSA-PIR-10299	NA	NA	NA	NA	NA	NA	NA	NA	NA	NA
HSA-PIR-103	NA	NA	NA	NA	NA	NA	NA	NA	NA	NA
HSA-PIR-10300	NA	NA	NA	NA	NA	NA	NA	NA	NA	NA
HSA-PIR-10301	NA	NA	NA	NA	NA	NA	NA	NA	NA	NA
HSA-PIR-10302	NA	NA	NA	NA	NA	NA	NA	NA	NA	NA
HSA-PIR-10303	NA	NA	NA	NA	NA	NA	NA	NA	NA	NA
HSA-PIR-10304	NA	NA	NA	NA	NA	NA	NA	NA	NA	NA
HSA-PIR-10305	NA	NA	NA	NA	NA	NA	NA	NA	NA	NA
HSA-PIR-10306	NA	NA	NA	NA	NA	NA	NA	NA	NA	NA
HSA-PIR-10307	NA	NA	NA	NA	NA	NA	NA	NA	NA	NA
HSA-PIR-10308	NA	NA	NA	NA	NA	NA	NA	NA	NA	NA
HSA-PIR-10309	NA	NA	NA	NA	NA	NA	NA	NA	NA	NA
HSA-PIR-1031	NA	NA	NA	NA	NA	NA	NA	NA	NA	NA
HSA-PIR-10310	NA	NA	NA	NA	NA	NA	NA	NA	NA	NA
HSA-PIR-10311	NA	NA	NA	NA	NA	NA	NA	NA	NA	NA
HSA-PIR-10312	NA	NA	NA	NA	NA	NA	NA	NA	NA	NA
HSA-PIR-10313	NA	NA	NA	NA	NA	NA	NA	NA	NA	NA
HSA-PIR-10314	NA	NA	NA	NA	NA	NA	NA	NA	NA	NA
HSA-PIR-10315	NA	NA	NA	NA	NA	NA	NA	NA	NA	NA
HSA-PIR-10316	NA	NA	NA	NA	NA	NA	NA	NA	NA	NA
HSA-PIR-10317	NA	NA	NA	NA	NA	NA	NA	NA	NA	NA
HSA-PIR-10318	NA	NA	NA	NA	NA	NA	NA	NA	NA	NA
HSA-PIR-10319	NA	NA	NA	NA	NA	NA	NA	NA	NA	NA
HSA-PIR-1032	NA	NA	NA	NA	NA	NA	NA	NA	NA	NA
HSA-PIR-10320	NA	NA	NA	NA	NA	NA	NA	NA	NA	NA
HSA-PIR-10321	NA	NA	NA	NA	NA	NA	NA	NA	NA	NA
HSA-PIR-10322	NA	NA	NA	NA	NA	NA	NA	NA	NA	NA
HSA-PIR-10323	NA	NA	NA	NA	NA	NA	NA	NA	NA	NA
HSA-PIR-10324	NA	NA	NA	NA	NA	NA	NA	NA	NA	NA
HSA-PIR-10325	NA	NA	NA	NA	NA	NA	NA	NA	NA	NA
HSA-PIR-10326	NA	NA	NA	NA	NA	NA	NA	NA	NA	NA
HSA-PIR-10327	NA	NA	NA	NA	NA	NA	NA	NA	NA	NA
HSA-PIR-10329	NA	NA	NA	NA	NA	NA	NA	NA	NA	NA
HSA-PIR-1033	NA	NA	NA	NA	NA	NA	NA	NA	NA	NA
HSA-PIR-10330	NA	NA	NA	NA	NA	NA	NA	NA	NA	NA
HSA-PIR-10331	NA	NA	NA	NA	NA	NA	NA	NA	NA	NA
HSA-PIR-10332	NA	NA	NA	NA	NA	NA	NA	NA	NA	NA
HSA-PIR-10333	NA	NA	NA	NA	NA	NA	NA	NA	NA	NA
HSA-PIR-10334	NA	NA	NA	NA	NA	NA	NA	NA	NA	NA
HSA-PIR-10335	NA	NA	NA	NA	NA	NA	NA	NA	NA	NA
HSA-PIR-10336	NA	NA	NA	NA	NA	NA	NA	NA	NA	NA
HSA-PIR-10337	NA	NA	NA	NA	NA	NA	NA	NA	NA	NA
HSA-PIR-10338	NA	NA	NA	NA	NA	NA	NA	NA	NA	NA
HSA-PIR-10339	NA	NA	NA	NA	NA	NA	NA	NA	NA	NA
HSA-PIR-1034	NA	NA	NA	NA	NA	NA	NA	NA	NA	NA
HSA-PIR-10340	NA	NA	NA	NA	NA	NA	NA	NA	NA	NA
HSA-PIR-10341	NA	NA	NA	NA	NA	NA	NA	NA	NA	NA
HSA-PIR-10342	NA	NA	NA	NA	NA	NA	NA	NA	NA	NA
HSA-PIR-10345	NA	NA	NA	NA	NA	NA	NA	NA	NA	NA
HSA-PIR-10346	NA	NA	NA	NA	NA	NA	NA	NA	NA	NA
HSA-PIR-10348	NA	NA	NA	NA	NA	NA	NA	NA	NA	NA
HSA-PIR-10350	NA	NA	NA	NA	NA	NA	NA	NA	NA	NA
HSA-PIR-10351	NA	NA	NA	NA	NA	NA	NA	NA	NA	NA
HSA-PIR-10352	NA	NA	NA	NA	NA	NA	NA	NA	NA	NA
HSA-PIR-10353	NA	NA	NA	NA	NA	NA	NA	NA	NA	NA
HSA-PIR-10354	NA	NA	NA	NA	NA	NA	NA	NA	NA	NA
HSA-PIR-10355	NA	NA	NA	NA	NA	NA	NA	NA	NA	NA
HSA-PIR-10356	NA	NA	NA	NA	NA	NA	NA	NA	NA	NA
HSA-PIR-10357	NA	NA	NA	NA	NA	NA	NA	NA	NA	NA
HSA-PIR-10358	NA	NA	NA	NA	NA	NA	NA	NA	NA	NA
HSA-PIR-10359	NA	NA	NA	NA	NA	NA	NA	NA	NA	NA
HSA-PIR-1036	NA	NA	NA	NA	NA	NA	NA	NA	NA	NA
HSA-PIR-10360	NA	NA	NA	NA	NA	NA	NA	NA	NA	NA
HSA-PIR-10361	NA	NA	NA	NA	NA	NA	NA	NA	NA	NA
HSA-PIR-10362	NA	NA	NA	NA	NA	NA	NA	NA	NA	NA
HSA-PIR-10363	NA	NA	NA	NA	NA	NA	NA	NA	NA	NA
HSA-PIR-10364	NA	NA	NA	NA	NA	NA	NA	NA	NA	NA
HSA-PIR-10366	NA	NA	NA	NA	NA	NA	NA	NA	NA	NA
HSA-PIR-10367	NA	NA	NA	NA	NA	NA	NA	NA	NA	NA
HSA-PIR-10368	NA	NA	NA	NA	NA	NA	NA	NA	NA	NA
HSA-PIR-10369	NA	NA	NA	NA	NA	NA	NA	NA	NA	NA
HSA-PIR-1037	NA	NA	NA	NA	NA	NA	NA	NA	NA	NA
HSA-PIR-10370	NA	NA	NA	NA	NA	NA	NA	NA	NA	NA
HSA-PIR-10371	NA	NA	NA	NA	NA	NA	NA	NA	NA	NA
HSA-PIR-10372	NA	NA	NA	NA	NA	NA	NA	NA	NA	NA
HSA-PIR-10373	NA	NA	NA	NA	NA	NA	NA	NA	NA	NA
HSA-PIR-10374	NA	NA	NA	NA	NA	NA	NA	NA	NA	NA
HSA-PIR-10375	NA	NA	NA	NA	NA	NA	NA	NA	NA	NA
HSA-PIR-10376	NA	NA	NA	NA	NA	NA	NA	NA	NA	NA
HSA-PIR-10378	NA	NA	NA	NA	NA	NA	NA	NA	NA	NA
HSA-PIR-10379	NA	NA	NA	NA	NA	NA	NA	NA	NA	NA
HSA-PIR-10384	NA	NA	NA	NA	NA	NA	NA	NA	NA	NA
HSA-PIR-10385	NA	NA	NA	NA	NA	NA	NA	NA	NA	NA
HSA-PIR-10386	NA	NA	NA	NA	NA	NA	NA	NA	NA	NA
HSA-PIR-10387	NA	NA	NA	NA	NA	NA	NA	NA	NA	NA
HSA-PIR-10388	NA	NA	NA	NA	NA	NA	NA	NA	NA	NA
HSA-PIR-10389	NA	NA	NA	NA	NA	NA	NA	NA	NA	NA
HSA-PIR-1039	NA	NA	NA	NA	NA	NA	NA	NA	NA	NA
HSA-PIR-10391	NA	NA	NA	NA	NA	NA	NA	NA	NA	NA
HSA-PIR-10392	NA	NA	NA	NA	NA	NA	NA	NA	NA	NA
HSA-PIR-10393	NA	NA	NA	NA	NA	NA	NA	NA	NA	NA
HSA-PIR-10394	NA	NA	NA	NA	NA	NA	NA	NA	NA	NA
HSA-PIR-10396	NA	NA	NA	NA	NA	NA	NA	NA	NA	NA
HSA-PIR-10397	NA	NA	NA	NA	NA	NA	NA	NA	NA	NA
HSA-PIR-10399	NA	NA	NA	NA	NA	NA	NA	NA	NA	NA
HSA-PIR-1040	NA	NA	NA	NA	NA	NA	NA	NA	NA	NA
HSA-PIR-10400	NA	NA	NA	NA	NA	NA	NA	NA	NA	NA
HSA-PIR-10401	NA	NA	NA	NA	NA	NA	NA	NA	NA	NA
HSA-PIR-10402	NA	NA	NA	NA	NA	NA	NA	NA	NA	NA
HSA-PIR-10403	NA	NA	NA	NA	NA	NA	NA	NA	NA	NA
HSA-PIR-10404	NA	NA	NA	NA	NA	NA	NA	NA	NA	NA
HSA-PIR-10405	NA	NA	NA	NA	NA	NA	NA	NA	NA	NA
HSA-PIR-10406	NA	NA	NA	NA	NA	NA	NA	NA	NA	NA
HSA-PIR-10407	NA	NA	NA	NA	NA	NA	NA	NA	NA	NA
HSA-PIR-10408	NA	NA	NA	NA	NA	NA	NA	NA	NA	NA
HSA-PIR-1041	NA	NA	NA	NA	NA	NA	NA	NA	NA	NA
HSA-PIR-10410	NA	NA	NA	NA	NA	NA	NA	NA	NA	NA
HSA-PIR-10411	NA	NA	NA	NA	NA	NA	NA	NA	NA	NA
HSA-PIR-10412	NA	NA	NA	NA	NA	NA	NA	NA	NA	NA
HSA-PIR-10413	NA	NA	NA	NA	NA	NA	NA	NA	NA	NA
HSA-PIR-10415	NA	NA	NA	NA	NA	NA	NA	NA	NA	NA
HSA-PIR-10416	NA	NA	NA	NA	NA	NA	NA	NA	NA	NA
HSA-PIR-10417	NA	NA	NA	NA	NA	NA	NA	NA	NA	NA
HSA-PIR-10418	NA	NA	NA	NA	NA	NA	NA	NA	NA	NA
HSA-PIR-10419	NA	NA	NA	NA	NA	NA	NA	NA	NA	NA
HSA-PIR-1042	NA	NA	NA	NA	NA	NA	NA	NA	NA	NA
HSA-PIR-10420	NA	NA	NA	NA	NA	NA	NA	NA	NA	NA
HSA-PIR-10421	NA	NA	NA	NA	NA	NA	NA	NA	NA	NA
HSA-PIR-10422	NA	NA	NA	NA	NA	NA	NA	NA	NA	NA
HSA-PIR-10423	NA	NA	NA	NA	NA	NA	NA	NA	NA	NA
HSA-PIR-10425	NA	NA	NA	NA	NA	NA	NA	NA	NA	NA
HSA-PIR-10426	NA	NA	NA	NA	NA	NA	NA	NA	NA	NA
HSA-PIR-10427	NA	NA	NA	NA	NA	NA	NA	NA	NA	NA
HSA-PIR-10428	NA	NA	NA	NA	NA	NA	NA	NA	NA	NA
HSA-PIR-10429	NA	NA	NA	NA	NA	NA	NA	NA	NA	NA
HSA-PIR-1043	NA	NA	NA	NA	NA	NA	NA	NA	NA	NA
HSA-PIR-10430	NA	NA	NA	NA	NA	NA	NA	NA	NA	NA
HSA-PIR-10431	NA	NA	NA	NA	NA	NA	NA	NA	NA	NA
HSA-PIR-10432	NA	NA	NA	NA	NA	NA	NA	NA	NA	NA
HSA-PIR-10433	NA	NA	NA	NA	NA	NA	NA	NA	NA	NA
HSA-PIR-10434	NA	NA	NA	NA	NA	NA	NA	NA	NA	NA
HSA-PIR-10435	NA	NA	NA	NA	NA	NA	NA	NA	NA	NA
HSA-PIR-10436	NA	NA	NA	NA	NA	NA	NA	NA	NA	NA
HSA-PIR-10437	NA	NA	NA	NA	NA	NA	NA	NA	NA	NA
HSA-PIR-10438	NA	NA	NA	NA	NA	NA	NA	NA	NA	NA
HSA-PIR-10439	NA	NA	NA	NA	NA	NA	NA	NA	NA	NA
HSA-PIR-10440	NA	NA	NA	NA	NA	NA	NA	NA	NA	NA
HSA-PIR-10441	NA	NA	NA	NA	NA	NA	NA	NA	NA	NA
HSA-PIR-10442	NA	NA	NA	NA	NA	NA	NA	NA	NA	NA
HSA-PIR-10443	NA	NA	NA	NA	NA	NA	NA	NA	NA	NA
HSA-PIR-10444	NA	NA	NA	NA	NA	NA	NA	NA	NA	NA
HSA-PIR-10445	NA	NA	NA	NA	NA	NA	NA	NA	NA	NA
HSA-PIR-10446	NA	NA	NA	NA	NA	NA	NA	NA	NA	NA
HSA-PIR-10447	NA	NA	NA	NA	NA	NA	NA	NA	NA	NA
HSA-PIR-10448	NA	NA	NA	NA	NA	NA	NA	NA	NA	NA
HSA-PIR-10449	NA	NA	NA	NA	NA	NA	NA	NA	NA	NA
HSA-PIR-10450	NA	NA	NA	NA	NA	NA	NA	NA	NA	NA
HSA-PIR-10451	NA	NA	NA	NA	NA	NA	NA	NA	NA	NA
HSA-PIR-10453	NA	NA	NA	NA	NA	NA	NA	NA	NA	NA
HSA-PIR-10454	NA	NA	NA	NA	NA	NA	NA	NA	NA	NA
HSA-PIR-10455	NA	NA	NA	NA	NA	NA	NA	NA	NA	NA
HSA-PIR-10456	NA	NA	NA	NA	NA	NA	NA	NA	NA	NA
HSA-PIR-10457	NA	NA	NA	NA	NA	NA	NA	NA	NA	NA
HSA-PIR-1046	NA	NA	NA	NA	NA	NA	NA	NA	NA	NA
HSA-PIR-10460	NA	NA	NA	NA	NA	NA	NA	NA	NA	NA
HSA-PIR-10462	NA	NA	NA	NA	NA	NA	NA	NA	NA	NA
HSA-PIR-10463	NA	NA	NA	NA	NA	NA	NA	NA	NA	NA
HSA-PIR-10464	NA	NA	NA	NA	NA	NA	NA	NA	NA	NA
HSA-PIR-10465	NA	NA	NA	NA	NA	NA	NA	NA	NA	NA
HSA-PIR-10466	NA	NA	NA	NA	NA	NA	NA	NA	NA	NA
HSA-PIR-10467	NA	NA	NA	NA	NA	NA	NA	NA	NA	NA
HSA-PIR-10468	NA	NA	NA	NA	NA	NA	NA	NA	NA	NA
HSA-PIR-10469	NA	NA	NA	NA	NA	NA	NA	NA	NA	NA
HSA-PIR-1047	NA	NA	NA	NA	NA	NA	NA	NA	NA	NA
HSA-PIR-10470	NA	NA	NA	NA	NA	NA	NA	NA	NA	NA
HSA-PIR-10471	NA	NA	NA	NA	NA	NA	NA	NA	NA	NA
HSA-PIR-10472	NA	NA	NA	NA	NA	NA	NA	NA	NA	NA
HSA-PIR-10473	NA	NA	NA	NA	NA	NA	NA	NA	NA	NA
HSA-PIR-10474	NA	NA	NA	NA	NA	NA	NA	NA	NA	NA
HSA-PIR-10475	NA	NA	NA	NA	NA	NA	NA	NA	NA	NA
HSA-PIR-10476	NA	NA	NA	NA	NA	NA	NA	NA	NA	NA
HSA-PIR-10478	NA	NA	NA	NA	NA	NA	NA	NA	NA	NA
HSA-PIR-10479	NA	NA	NA	NA	NA	NA	NA	NA	NA	NA
HSA-PIR-1048	NA	NA	NA	NA	NA	NA	NA	NA	NA	NA
HSA-PIR-10480	NA	NA	NA	NA	NA	NA	NA	NA	NA	NA
HSA-PIR-10482	NA	NA	NA	NA	NA	NA	NA	NA	NA	NA
HSA-PIR-10483	NA	NA	NA	NA	NA	NA	NA	NA	NA	NA
HSA-PIR-10484	NA	NA	NA	NA	NA	NA	NA	NA	NA	NA
HSA-PIR-10485	NA	NA	NA	NA	NA	NA	NA	NA	NA	NA
HSA-PIR-10486	NA	NA	NA	NA	NA	NA	NA	NA	NA	NA
HSA-PIR-10487	NA	NA	NA	NA	NA	NA	NA	NA	NA	NA
HSA-PIR-10488	NA	NA	NA	NA	NA	NA	NA	NA	NA	NA
HSA-PIR-10489	NA	NA	NA	NA	NA	NA	NA	NA	NA	NA
HSA-PIR-1049	NA	NA	NA	NA	NA	NA	NA	NA	NA	NA
HSA-PIR-10490	NA	NA	NA	NA	NA	NA	NA	NA	NA	NA
HSA-PIR-10491	NA	NA	NA	NA	NA	NA	NA	NA	NA	NA
HSA-PIR-10492	NA	NA	NA	NA	NA	NA	NA	NA	NA	NA
HSA-PIR-10494	NA	NA	NA	NA	NA	NA	NA	NA	NA	NA
HSA-PIR-10495	NA	NA	NA	NA	NA	NA	NA	NA	NA	NA
HSA-PIR-10496	NA	NA	NA	NA	NA	NA	NA	NA	NA	NA
HSA-PIR-10497	NA	NA	NA	NA	NA	NA	NA	NA	NA	NA
HSA-PIR-10498	NA	NA	NA	NA	NA	NA	NA	NA	NA	NA
HSA-PIR-10499	NA	NA	NA	NA	NA	NA	NA	NA	NA	NA
HSA-PIR-105	NA	NA	NA	NA	NA	NA	NA	NA	NA	NA
HSA-PIR-1050	NA	NA	NA	NA	NA	NA	NA	NA	NA	NA
HSA-PIR-10500	NA	NA	NA	NA	NA	NA	NA	NA	NA	NA
HSA-PIR-10501	NA	NA	NA	NA	NA	NA	NA	NA	NA	NA
HSA-PIR-10502	NA	NA	NA	NA	NA	NA	NA	NA	NA	NA
HSA-PIR-10504	NA	NA	NA	NA	NA	NA	NA	NA	NA	NA
HSA-PIR-10505	NA	NA	NA	NA	NA	NA	NA	NA	NA	NA
HSA-PIR-10507	NA	NA	NA	NA	NA	NA	NA	NA	NA	NA
HSA-PIR-10508	NA	NA	NA	NA	NA	NA	NA	NA	NA	NA
HSA-PIR-10509	NA	NA	NA	NA	NA	NA	NA	NA	NA	NA
HSA-PIR-1051	NA	NA	NA	NA	NA	NA	NA	NA	NA	NA
HSA-PIR-10512	NA	NA	NA	NA	NA	NA	NA	NA	NA	NA
HSA-PIR-10513	NA	NA	NA	NA	NA	NA	NA	NA	NA	NA
HSA-PIR-10514	NA	NA	NA	NA	NA	NA	NA	NA	NA	NA
HSA-PIR-10515	NA	NA	NA	NA	NA	NA	NA	NA	NA	NA
HSA-PIR-10516	NA	NA	NA	NA	NA	NA	NA	NA	NA	NA
HSA-PIR-10517	NA	NA	NA	NA	NA	NA	NA	NA	NA	NA
HSA-PIR-10518	NA	NA	NA	NA	NA	NA	NA	NA	NA	NA
HSA-PIR-10519	NA	NA	NA	NA	NA	NA	NA	NA	NA	NA
HSA-PIR-1052	NA	NA	NA	NA	NA	NA	NA	NA	NA	NA
HSA-PIR-10520	NA	NA	NA	NA	NA	NA	NA	NA	NA	NA
HSA-PIR-10522	NA	NA	NA	NA	NA	NA	NA	NA	NA	NA
HSA-PIR-10525	NA	NA	NA	NA	NA	NA	NA	NA	NA	NA
HSA-PIR-10526	NA	NA	NA	NA	NA	NA	NA	NA	NA	NA
HSA-PIR-10527	NA	NA	NA	NA	NA	NA	NA	NA	NA	NA
HSA-PIR-10528	NA	NA	NA	NA	NA	NA	NA	NA	NA	NA
HSA-PIR-10529	NA	NA	NA	NA	NA	NA	NA	NA	NA	NA
HSA-PIR-1053	NA	NA	NA	NA	NA	NA	NA	NA	NA	NA
HSA-PIR-10530	NA	NA	NA	NA	NA	NA	NA	NA	NA	NA
HSA-PIR-10532	NA	NA	NA	NA	NA	NA	NA	NA	NA	NA
HSA-PIR-10533	NA	NA	NA	NA	NA	NA	NA	NA	NA	NA
HSA-PIR-10534	NA	NA	NA	NA	NA	NA	NA	NA	NA	NA
HSA-PIR-10535	NA	NA	NA	NA	NA	NA	NA	NA	NA	NA
HSA-PIR-10536	NA	NA	NA	NA	NA	NA	NA	NA	NA	NA
HSA-PIR-10538	NA	NA	NA	NA	NA	NA	NA	NA	NA	NA
HSA-PIR-10539	NA	NA	NA	NA	NA	NA	NA	NA	NA	NA
HSA-PIR-1054	NA	NA	NA	NA	NA	NA	NA	NA	NA	NA
HSA-PIR-10540	NA	NA	NA	NA	NA	NA	NA	NA	NA	NA
HSA-PIR-10542	NA	NA	NA	NA	NA	NA	NA	NA	NA	NA
HSA-PIR-10543	NA	NA	NA	NA	NA	NA	NA	NA	NA	NA
HSA-PIR-10544	NA	NA	NA	NA	NA	NA	NA	NA	NA	NA
HSA-PIR-10545	NA	NA	NA	NA	NA	NA	NA	NA	NA	NA
HSA-PIR-10547	NA	NA	NA	NA	NA	NA	NA	NA	NA	NA
HSA-PIR-10549	NA	NA	NA	NA	NA	NA	NA	NA	NA	NA
HSA-PIR-10550	NA	NA	NA	NA	NA	NA	NA	NA	NA	NA
HSA-PIR-10551	NA	NA	NA	NA	NA	NA	NA	NA	NA	NA
HSA-PIR-10552	NA	NA	NA	NA	NA	NA	NA	NA	NA	NA
HSA-PIR-10553	NA	NA	NA	NA	NA	NA	NA	NA	NA	NA
HSA-PIR-10554	NA	NA	NA	NA	NA	NA	NA	NA	NA	NA
HSA-PIR-10555	NA	NA	NA	NA	NA	NA	NA	NA	NA	NA
HSA-PIR-10556	NA	NA	NA	NA	NA	NA	NA	NA	NA	NA
HSA-PIR-10557	NA	NA	NA	NA	NA	NA	NA	NA	NA	NA
HSA-PIR-10558	NA	NA	NA	NA	NA	NA	NA	NA	NA	NA
HSA-PIR-10559	NA	NA	NA	NA	NA	NA	NA	NA	NA	NA
HSA-PIR-10560	NA	NA	NA	NA	NA	NA	NA	NA	NA	NA
HSA-PIR-10561	NA	NA	NA	NA	NA	NA	NA	NA	NA	NA
HSA-PIR-10562	NA	NA	NA	NA	NA	NA	NA	NA	NA	NA
HSA-PIR-10563	NA	NA	NA	NA	NA	NA	NA	NA	NA	NA
HSA-PIR-10564	NA	NA	NA	NA	NA	NA	NA	NA	NA	NA
HSA-PIR-10565	NA	NA	NA	NA	NA	NA	NA	NA	NA	NA
HSA-PIR-10566	NA	NA	NA	NA	NA	NA	NA	NA	NA	NA
HSA-PIR-10567	NA	NA	NA	NA	NA	NA	NA	NA	NA	NA
HSA-PIR-10568	NA	NA	NA	NA	NA	NA	NA	NA	NA	NA
HSA-PIR-10569	NA	NA	NA	NA	NA	NA	NA	NA	NA	NA
HSA-PIR-1057	NA	NA	NA	NA	NA	NA	NA	NA	NA	NA
HSA-PIR-10570	NA	NA	NA	NA	NA	NA	NA	NA	NA	NA
HSA-PIR-10571	NA	NA	NA	NA	NA	NA	NA	NA	NA	NA
HSA-PIR-10572	NA	NA	NA	NA	NA	NA	NA	NA	NA	NA
HSA-PIR-10573	NA	NA	NA	NA	NA	NA	NA	NA	NA	NA
HSA-PIR-10575	NA	NA	NA	NA	NA	NA	NA	NA	NA	NA
HSA-PIR-10576	NA	NA	NA	NA	NA	NA	NA	NA	NA	NA
HSA-PIR-10577	NA	NA	NA	NA	NA	NA	NA	NA	NA	NA
HSA-PIR-10578	NA	NA	NA	NA	NA	NA	NA	NA	NA	NA
HSA-PIR-10579	NA	NA	NA	NA	NA	NA	NA	NA	NA	NA
HSA-PIR-10580	NA	NA	NA	NA	NA	NA	NA	NA	NA	NA
HSA-PIR-10581	NA	NA	NA	NA	NA	NA	NA	NA	NA	NA
HSA-PIR-10582	NA	NA	NA	NA	NA	NA	NA	NA	NA	NA
HSA-PIR-10583	NA	NA	NA	NA	NA	NA	NA	NA	NA	NA
HSA-PIR-10584	NA	NA	NA	NA	NA	NA	NA	NA	NA	NA
HSA-PIR-10585	NA	NA	NA	NA	NA	NA	NA	NA	NA	NA
HSA-PIR-10586	NA	NA	NA	NA	NA	NA	NA	NA	NA	NA
HSA-PIR-10587	NA	NA	NA	NA	NA	NA	NA	NA	NA	NA
HSA-PIR-10589	NA	NA	NA	NA	NA	NA	NA	NA	NA	NA
HSA-PIR-1059	NA	NA	NA	NA	NA	NA	NA	NA	NA	NA
HSA-PIR-10590	NA	NA	NA	NA	NA	NA	NA	NA	NA	NA
HSA-PIR-10591	NA	NA	NA	NA	NA	NA	NA	NA	NA	NA
HSA-PIR-10593	NA	NA	NA	NA	NA	NA	NA	NA	NA	NA
HSA-PIR-10594	NA	NA	NA	NA	NA	NA	NA	NA	NA	NA
HSA-PIR-10595	NA	NA	NA	NA	NA	NA	NA	NA	NA	NA
HSA-PIR-10596	NA	NA	NA	NA	NA	NA	NA	NA	NA	NA
HSA-PIR-10597	NA	NA	NA	NA	NA	NA	NA	NA	NA	NA
HSA-PIR-10598	NA	NA	NA	NA	NA	NA	NA	NA	NA	NA
HSA-PIR-10599	NA	NA	NA	NA	NA	NA	NA	NA	NA	NA
HSA-PIR-106	NA	NA	NA	NA	NA	NA	NA	NA	NA	NA
HSA-PIR-1060	NA	NA	NA	NA	NA	NA	NA	NA	NA	NA
HSA-PIR-10601	NA	NA	NA	NA	NA	NA	NA	NA	NA	NA
HSA-PIR-10603	NA	NA	NA	NA	NA	NA	NA	NA	NA	NA
HSA-PIR-10604	NA	NA	NA	NA	NA	NA	NA	NA	NA	NA
HSA-PIR-10605	NA	NA	NA	NA	NA	NA	NA	NA	NA	NA
HSA-PIR-10606	NA	NA	NA	NA	NA	NA	NA	NA	NA	NA
HSA-PIR-10607	NA	NA	NA	NA	NA	NA	NA	NA	NA	NA
HSA-PIR-10608	NA	NA	NA	NA	NA	NA	NA	NA	NA	NA
HSA-PIR-10609	NA	NA	NA	NA	NA	NA	NA	NA	NA	NA
HSA-PIR-1061	NA	NA	NA	NA	NA	NA	NA	NA	NA	NA
HSA-PIR-10611	NA	NA	NA	NA	NA	NA	NA	NA	NA	NA
HSA-PIR-10612	NA	NA	NA	NA	NA	NA	NA	NA	NA	NA
HSA-PIR-10613	NA	NA	NA	NA	NA	NA	NA	NA	NA	NA
HSA-PIR-10614	NA	NA	NA	NA	NA	NA	NA	NA	NA	NA
HSA-PIR-10615	NA	NA	NA	NA	NA	NA	NA	NA	NA	NA
HSA-PIR-10616	NA	NA	NA	NA	NA	NA	NA	NA	NA	NA
HSA-PIR-10617	NA	NA	NA	NA	NA	NA	NA	NA	NA	NA
HSA-PIR-10618	NA	NA	NA	NA	NA	NA	NA	NA	NA	NA
HSA-PIR-10619	NA	NA	NA	NA	NA	NA	NA	NA	NA	NA
HSA-PIR-1062	NA	NA	NA	NA	NA	NA	NA	NA	NA	NA
HSA-PIR-10620	NA	NA	NA	NA	NA	NA	NA	NA	NA	NA
HSA-PIR-10621	NA	NA	NA	NA	NA	NA	NA	NA	NA	NA
HSA-PIR-10622	NA	NA	NA	NA	NA	NA	NA	NA	NA	NA
HSA-PIR-10624	NA	NA	NA	NA	NA	NA	NA	NA	NA	NA
HSA-PIR-10626	NA	NA	NA	NA	NA	NA	NA	NA	NA	NA
HSA-PIR-10627	NA	NA	NA	NA	NA	NA	NA	NA	NA	NA
HSA-PIR-10628	NA	NA	NA	NA	NA	NA	NA	NA	NA	NA
HSA-PIR-10629	NA	NA	NA	NA	NA	NA	NA	NA	NA	NA
HSA-PIR-10630	NA	NA	NA	NA	NA	NA	NA	NA	NA	NA
HSA-PIR-10631	NA	NA	NA	NA	NA	NA	NA	NA	NA	NA
HSA-PIR-10632	NA	NA	NA	NA	NA	NA	NA	NA	NA	NA
HSA-PIR-10634	NA	NA	NA	NA	NA	NA	NA	NA	NA	NA
HSA-PIR-10636	NA	NA	NA	NA	NA	NA	NA	NA	NA	NA
HSA-PIR-10637	NA	NA	NA	NA	NA	NA	NA	NA	NA	NA
HSA-PIR-10639	NA	NA	NA	NA	NA	NA	NA	NA	NA	NA
HSA-PIR-1064	NA	NA	NA	NA	NA	NA	NA	NA	NA	NA
HSA-PIR-10640	NA	NA	NA	NA	NA	NA	NA	NA	NA	NA
HSA-PIR-10641	NA	NA	NA	NA	NA	NA	NA	NA	NA	NA
HSA-PIR-10642	NA	NA	NA	NA	NA	NA	NA	NA	NA	NA
HSA-PIR-10643	NA	NA	NA	NA	NA	NA	NA	NA	NA	NA
HSA-PIR-10644	NA	NA	NA	NA	NA	NA	NA	NA	NA	NA
HSA-PIR-10645	NA	NA	NA	NA	NA	NA	NA	NA	NA	NA
HSA-PIR-10646	NA	NA	NA	NA	NA	NA	NA	NA	NA	NA
HSA-PIR-10647	NA	NA	NA	NA	NA	NA	NA	NA	NA	NA
HSA-PIR-10648	NA	NA	NA	NA	NA	NA	NA	NA	NA	NA
HSA-PIR-10649	NA	NA	NA	NA	NA	NA	NA	NA	NA	NA
HSA-PIR-1065	NA	NA	NA	NA	NA	NA	NA	NA	NA	NA
HSA-PIR-10650	NA	NA	NA	NA	NA	NA	NA	NA	NA	NA
HSA-PIR-10651	NA	NA	NA	NA	NA	NA	NA	NA	NA	NA
HSA-PIR-10652	NA	NA	NA	NA	NA	NA	NA	NA	NA	NA
HSA-PIR-10653	NA	NA	NA	NA	NA	NA	NA	NA	NA	NA
HSA-PIR-10654	NA	NA	NA	NA	NA	NA	NA	NA	NA	NA
HSA-PIR-10655	NA	NA	NA	NA	NA	NA	NA	NA	NA	NA
HSA-PIR-10656	NA	NA	NA	NA	NA	NA	NA	NA	NA	NA
HSA-PIR-10657	NA	NA	NA	NA	NA	NA	NA	NA	NA	NA
HSA-PIR-10658	NA	NA	NA	NA	NA	NA	NA	NA	NA	NA
HSA-PIR-10659	NA	NA	NA	NA	NA	NA	NA	NA	NA	NA
HSA-PIR-10660	NA	NA	NA	NA	NA	NA	NA	NA	NA	NA
HSA-PIR-10661	NA	NA	NA	NA	NA	NA	NA	NA	NA	NA
HSA-PIR-10662	NA	NA	NA	NA	NA	NA	NA	NA	NA	NA
HSA-PIR-10663	NA	NA	NA	NA	NA	NA	NA	NA	NA	NA
HSA-PIR-10664	NA	NA	NA	NA	NA	NA	NA	NA	NA	NA
HSA-PIR-10665	NA	NA	NA	NA	NA	NA	NA	NA	NA	NA
HSA-PIR-10666	NA	NA	NA	NA	NA	NA	NA	NA	NA	NA
HSA-PIR-10667	NA	NA	NA	NA	NA	NA	NA	NA	NA	NA
HSA-PIR-10668	NA	NA	NA	NA	NA	NA	NA	NA	NA	NA
HSA-PIR-1067	NA	NA	NA	NA	NA	NA	NA	NA	NA	NA
HSA-PIR-10670	NA	NA	NA	NA	NA	NA	NA	NA	NA	NA
HSA-PIR-10671	NA	NA	NA	NA	NA	NA	NA	NA	NA	NA
HSA-PIR-10673	NA	NA	NA	NA	NA	NA	NA	NA	NA	NA
HSA-PIR-10674	NA	NA	NA	NA	NA	NA	NA	NA	NA	NA
HSA-PIR-10675	NA	NA	NA	NA	NA	NA	NA	NA	NA	NA
HSA-PIR-10676	NA	NA	NA	NA	NA	NA	NA	NA	NA	NA
HSA-PIR-10677	NA	NA	NA	NA	NA	NA	NA	NA	NA	NA
HSA-PIR-10678	NA	NA	NA	NA	NA	NA	NA	NA	NA	NA
HSA-PIR-10679	NA	NA	NA	NA	NA	NA	NA	NA	NA	NA
HSA-PIR-1068	NA	NA	NA	NA	NA	NA	NA	NA	NA	NA
HSA-PIR-10680	NA	NA	NA	NA	NA	NA	NA	NA	NA	NA
HSA-PIR-10681	NA	NA	NA	NA	NA	NA	NA	NA	NA	NA
HSA-PIR-10682	NA	NA	NA	NA	NA	NA	NA	NA	NA	NA
HSA-PIR-10683	NA	NA	NA	NA	NA	NA	NA	NA	NA	NA
HSA-PIR-10686	NA	NA	NA	NA	NA	NA	NA	NA	NA	NA
HSA-PIR-10688	NA	NA	NA	NA	NA	NA	NA	NA	NA	NA
HSA-PIR-10689	NA	NA	NA	NA	NA	NA	NA	NA	NA	NA
HSA-PIR-1069	NA	NA	NA	NA	NA	NA	NA	NA	NA	NA
HSA-PIR-10690	NA	NA	NA	NA	NA	NA	NA	NA	NA	NA
HSA-PIR-10693	NA	NA	NA	NA	NA	NA	NA	NA	NA	NA
HSA-PIR-10694	NA	NA	NA	NA	NA	NA	NA	NA	NA	NA
HSA-PIR-10695	NA	NA	NA	NA	NA	NA	NA	NA	NA	NA
HSA-PIR-10696	NA	NA	NA	NA	NA	NA	NA	NA	NA	NA
HSA-PIR-10698	NA	NA	NA	NA	NA	NA	NA	NA	NA	NA
HSA-PIR-10699	NA	NA	NA	NA	NA	NA	NA	NA	NA	NA
HSA-PIR-107	NA	NA	NA	NA	NA	NA	NA	NA	NA	NA
HSA-PIR-1070	NA	NA	NA	NA	NA	NA	NA	NA	NA	NA
HSA-PIR-10700	NA	NA	NA	NA	NA	NA	NA	NA	NA	NA
HSA-PIR-10701	NA	NA	NA	NA	NA	NA	NA	NA	NA	NA
HSA-PIR-10703	NA	NA	NA	NA	NA	NA	NA	NA	NA	NA
HSA-PIR-10704	NA	NA	NA	NA	NA	NA	NA	NA	NA	NA
HSA-PIR-10705	NA	NA	NA	NA	NA	NA	NA	NA	NA	NA
HSA-PIR-10706	NA	NA	NA	NA	NA	NA	NA	NA	NA	NA
HSA-PIR-10707	NA	NA	NA	NA	NA	NA	NA	NA	NA	NA
HSA-PIR-10708	NA	NA	NA	NA	NA	NA	NA	NA	NA	NA
HSA-PIR-10709	NA	NA	NA	NA	NA	NA	NA	NA	NA	NA
HSA-PIR-1071	NA	NA	NA	NA	NA	NA	NA	NA	NA	NA
HSA-PIR-10710	NA	NA	NA	NA	NA	NA	NA	NA	NA	NA
HSA-PIR-10711	NA	NA	NA	NA	NA	NA	NA	NA	NA	NA
HSA-PIR-10712	NA	NA	NA	NA	NA	NA	NA	NA	NA	NA
HSA-PIR-10714	NA	NA	NA	NA	NA	NA	NA	NA	NA	NA
HSA-PIR-10715	NA	NA	NA	NA	NA	NA	NA	NA	NA	NA
HSA-PIR-10716	NA	NA	NA	NA	NA	NA	NA	NA	NA	NA
HSA-PIR-10717	NA	NA	NA	NA	NA	NA	NA	NA	NA	NA
HSA-PIR-10718	NA	NA	NA	NA	NA	NA	NA	NA	NA	NA
HSA-PIR-10720	NA	NA	NA	NA	NA	NA	NA	NA	NA	NA
HSA-PIR-10721	NA	NA	NA	NA	NA	NA	NA	NA	NA	NA
HSA-PIR-10722	NA	NA	NA	NA	NA	NA	NA	NA	NA	NA
HSA-PIR-10723	NA	NA	NA	NA	NA	NA	NA	NA	NA	NA
HSA-PIR-10724	NA	NA	NA	NA	NA	NA	NA	NA	NA	NA
HSA-PIR-10725	NA	NA	NA	NA	NA	NA	NA	NA	NA	NA
HSA-PIR-10726	NA	NA	NA	NA	NA	NA	NA	NA	NA	NA
HSA-PIR-10727	NA	NA	NA	NA	NA	NA	NA	NA	NA	NA
HSA-PIR-10728	NA	NA	NA	NA	NA	NA	NA	NA	NA	NA
HSA-PIR-1073	NA	NA	NA	NA	NA	NA	NA	NA	NA	NA
HSA-PIR-10730	NA	NA	NA	NA	NA	NA	NA	NA	NA	NA
HSA-PIR-10731	NA	NA	NA	NA	NA	NA	NA	NA	NA	NA
HSA-PIR-10732	NA	NA	NA	NA	NA	NA	NA	NA	NA	NA
HSA-PIR-10733	NA	NA	NA	NA	NA	NA	NA	NA	NA	NA
HSA-PIR-10734	NA	NA	NA	NA	NA	NA	NA	NA	NA	NA
HSA-PIR-10736	NA	NA	NA	NA	NA	NA	NA	NA	NA	NA
HSA-PIR-10737	NA	NA	NA	NA	NA	NA	NA	NA	NA	NA
HSA-PIR-10738	NA	NA	NA	NA	NA	NA	NA	NA	NA	NA
HSA-PIR-10739	NA	NA	NA	NA	NA	NA	NA	NA	NA	NA
HSA-PIR-1074	NA	NA	NA	NA	NA	NA	NA	NA	NA	NA
HSA-PIR-10740	NA	NA	NA	NA	NA	NA	NA	NA	NA	NA
HSA-PIR-10741	NA	NA	NA	NA	NA	NA	NA	NA	NA	NA
HSA-PIR-10742	NA	NA	NA	NA	NA	NA	NA	NA	NA	NA
HSA-PIR-10743	NA	NA	NA	NA	NA	NA	NA	NA	NA	NA
HSA-PIR-10744	NA	NA	NA	NA	NA	NA	NA	NA	NA	NA
HSA-PIR-10745	NA	NA	NA	NA	NA	NA	NA	NA	NA	NA
HSA-PIR-10746	NA	NA	NA	NA	NA	NA	NA	NA	NA	NA
HSA-PIR-10747	NA	NA	NA	NA	NA	NA	NA	NA	NA	NA
HSA-PIR-10749	NA	NA	NA	NA	NA	NA	NA	NA	NA	NA
HSA-PIR-1075	NA	NA	NA	NA	NA	NA	NA	NA	NA	NA
HSA-PIR-10750	NA	NA	NA	NA	NA	NA	NA	NA	NA	NA
HSA-PIR-10752	NA	NA	NA	NA	NA	NA	NA	NA	NA	NA
HSA-PIR-10753	NA	NA	NA	NA	NA	NA	NA	NA	NA	NA
HSA-PIR-10754	NA	NA	NA	NA	NA	NA	NA	NA	NA	NA
HSA-PIR-10756	NA	NA	NA	NA	NA	NA	NA	NA	NA	NA
HSA-PIR-10757	NA	NA	NA	NA	NA	NA	NA	NA	NA	NA
HSA-PIR-10758	NA	NA	NA	NA	NA	NA	NA	NA	NA	NA
HSA-PIR-1076	NA	NA	NA	NA	NA	NA	NA	NA	NA	NA
HSA-PIR-10760	NA	NA	NA	NA	NA	NA	NA	NA	NA	NA
HSA-PIR-10761	NA	NA	NA	NA	NA	NA	NA	NA	NA	NA
HSA-PIR-10762	NA	NA	NA	NA	NA	NA	NA	NA	NA	NA
HSA-PIR-10763	NA	NA	NA	NA	NA	NA	NA	NA	NA	NA
HSA-PIR-10764	NA	NA	NA	NA	NA	NA	NA	NA	NA	NA
HSA-PIR-10767	NA	NA	NA	NA	NA	NA	NA	NA	NA	NA
HSA-PIR-10769	NA	NA	NA	NA	NA	NA	NA	NA	NA	NA
HSA-PIR-1077	NA	NA	NA	NA	NA	NA	NA	NA	NA	NA
HSA-PIR-10770	NA	NA	NA	NA	NA	NA	NA	NA	NA	NA
HSA-PIR-10771	NA	NA	NA	NA	NA	NA	NA	NA	NA	NA
HSA-PIR-10773	NA	NA	NA	NA	NA	NA	NA	NA	NA	NA
HSA-PIR-10774	NA	NA	NA	NA	NA	NA	NA	NA	NA	NA
HSA-PIR-10775	NA	NA	NA	NA	NA	NA	NA	NA	NA	NA
HSA-PIR-10776	NA	NA	NA	NA	NA	NA	NA	NA	NA	NA
HSA-PIR-10777	NA	NA	NA	NA	NA	NA	NA	NA	NA	NA
HSA-PIR-10778	NA	NA	NA	NA	NA	NA	NA	NA	NA	NA
HSA-PIR-10779	NA	NA	NA	NA	NA	NA	NA	NA	NA	NA
HSA-PIR-1078	NA	NA	NA	NA	NA	NA	NA	NA	NA	NA
HSA-PIR-10780	NA	NA	NA	NA	NA	NA	NA	NA	NA	NA
HSA-PIR-10781	NA	NA	NA	NA	NA	NA	NA	NA	NA	NA
HSA-PIR-10782	NA	NA	NA	NA	NA	NA	NA	NA	NA	NA
HSA-PIR-10783	NA	NA	NA	NA	NA	NA	NA	NA	NA	NA
HSA-PIR-10784	NA	NA	NA	NA	NA	NA	NA	NA	NA	NA
HSA-PIR-10785	NA	NA	NA	NA	NA	NA	NA	NA	NA	NA
HSA-PIR-10786	NA	NA	NA	NA	NA	NA	NA	NA	NA	NA
HSA-PIR-10787	NA	NA	NA	NA	NA	NA	NA	NA	NA	NA
HSA-PIR-10788	NA	NA	NA	NA	NA	NA	NA	NA	NA	NA
HSA-PIR-10789	NA	NA	NA	NA	NA	NA	NA	NA	NA	NA
HSA-PIR-10790	NA	NA	NA	NA	NA	NA	NA	NA	NA	NA
HSA-PIR-10791	NA	NA	NA	NA	NA	NA	NA	NA	NA	NA
HSA-PIR-10792	NA	NA	NA	NA	NA	NA	NA	NA	NA	NA
HSA-PIR-10793	NA	NA	NA	NA	NA	NA	NA	NA	NA	NA
HSA-PIR-10794	NA	NA	NA	NA	NA	NA	NA	NA	NA	NA
HSA-PIR-10796	NA	NA	NA	NA	NA	NA	NA	NA	NA	NA
HSA-PIR-10797	NA	NA	NA	NA	NA	NA	NA	NA	NA	NA
HSA-PIR-10798	NA	NA	NA	NA	NA	NA	NA	NA	NA	NA
HSA-PIR-10799	NA	NA	NA	NA	NA	NA	NA	NA	NA	NA
HSA-PIR-108	NA	NA	NA	NA	NA	NA	NA	NA	NA	NA
HSA-PIR-10800	NA	NA	NA	NA	NA	NA	NA	NA	NA	NA
HSA-PIR-10802	NA	NA	NA	NA	NA	NA	NA	NA	NA	NA
HSA-PIR-10803	NA	NA	NA	NA	NA	NA	NA	NA	NA	NA
HSA-PIR-10804	NA	NA	NA	NA	NA	NA	NA	NA	NA	NA
HSA-PIR-10805	NA	NA	NA	NA	NA	NA	NA	NA	NA	NA
HSA-PIR-10806	NA	NA	NA	NA	NA	NA	NA	NA	NA	NA
HSA-PIR-10807	NA	NA	NA	NA	NA	NA	NA	NA	NA	NA
HSA-PIR-10808	NA	NA	NA	NA	NA	NA	NA	NA	NA	NA
HSA-PIR-10809	NA	NA	NA	NA	NA	NA	NA	NA	NA	NA
HSA-PIR-1081	NA	NA	NA	NA	NA	NA	NA	NA	NA	NA
HSA-PIR-10810	NA	NA	NA	NA	NA	NA	NA	NA	NA	NA
HSA-PIR-10811	NA	NA	NA	NA	NA	NA	NA	NA	NA	NA
HSA-PIR-10812	NA	NA	NA	NA	NA	NA	NA	NA	NA	NA
HSA-PIR-10813	NA	NA	NA	NA	NA	NA	NA	NA	NA	NA
HSA-PIR-10814	NA	NA	NA	NA	NA	NA	NA	NA	NA	NA
HSA-PIR-10815	NA	NA	NA	NA	NA	NA	NA	NA	NA	NA
HSA-PIR-10816	NA	NA	NA	NA	NA	NA	NA	NA	NA	NA
HSA-PIR-10817	NA	NA	NA	NA	NA	NA	NA	NA	NA	NA
HSA-PIR-10819	NA	NA	NA	NA	NA	NA	NA	NA	NA	NA
HSA-PIR-1082	NA	NA	NA	NA	NA	NA	NA	NA	NA	NA
HSA-PIR-10820	NA	NA	NA	NA	NA	NA	NA	NA	NA	NA
HSA-PIR-10823	NA	NA	NA	NA	NA	NA	NA	NA	NA	NA
HSA-PIR-10824	NA	NA	NA	NA	NA	NA	NA	NA	NA	NA
HSA-PIR-10825	NA	NA	NA	NA	NA	NA	NA	NA	NA	NA
HSA-PIR-10826	NA	NA	NA	NA	NA	NA	NA	NA	NA	NA
HSA-PIR-10827	NA	NA	NA	NA	NA	NA	NA	NA	NA	NA
HSA-PIR-10828	NA	NA	NA	NA	NA	NA	NA	NA	NA	NA
HSA-PIR-1083	NA	NA	NA	NA	NA	NA	NA	NA	NA	NA
HSA-PIR-10830	NA	NA	NA	NA	NA	NA	NA	NA	NA	NA
HSA-PIR-10831	NA	NA	NA	NA	NA	NA	NA	NA	NA	NA
HSA-PIR-10833	NA	NA	NA	NA	NA	NA	NA	NA	NA	NA
HSA-PIR-10834	NA	NA	NA	NA	NA	NA	NA	NA	NA	NA
HSA-PIR-10835	NA	NA	NA	NA	NA	NA	NA	NA	NA	NA
HSA-PIR-10836	NA	NA	NA	NA	NA	NA	NA	NA	NA	NA
HSA-PIR-10837	NA	NA	NA	NA	NA	NA	NA	NA	NA	NA
HSA-PIR-10838	NA	NA	NA	NA	NA	NA	NA	NA	NA	NA
HSA-PIR-10839	NA	NA	NA	NA	NA	NA	NA	NA	NA	NA
HSA-PIR-10840	NA	NA	NA	NA	NA	NA	NA	NA	NA	NA
HSA-PIR-10841	NA	NA	NA	NA	NA	NA	NA	NA	NA	NA
HSA-PIR-10842	NA	NA	NA	NA	NA	NA	NA	NA	NA	NA
HSA-PIR-10843	NA	NA	NA	NA	NA	NA	NA	NA	NA	NA
HSA-PIR-10844	NA	NA	NA	NA	NA	NA	NA	NA	NA	NA
HSA-PIR-10845	NA	NA	NA	NA	NA	NA	NA	NA	NA	NA
HSA-PIR-10846	NA	NA	NA	NA	NA	NA	NA	NA	NA	NA
HSA-PIR-10847	NA	NA	NA	NA	NA	NA	NA	NA	NA	NA
HSA-PIR-10848	NA	NA	NA	NA	NA	NA	NA	NA	NA	NA
HSA-PIR-10849	NA	NA	NA	NA	NA	NA	NA	NA	NA	NA
HSA-PIR-10850	NA	NA	NA	NA	NA	NA	NA	NA	NA	NA
HSA-PIR-10851	NA	NA	NA	NA	NA	NA	NA	NA	NA	NA
HSA-PIR-10853	NA	NA	NA	NA	NA	NA	NA	NA	NA	NA
HSA-PIR-10854	NA	NA	NA	NA	NA	NA	NA	NA	NA	NA
HSA-PIR-10855	NA	NA	NA	NA	NA	NA	NA	NA	NA	NA
HSA-PIR-10856	NA	NA	NA	NA	NA	NA	NA	NA	NA	NA
HSA-PIR-10857	NA	NA	NA	NA	NA	NA	NA	NA	NA	NA
HSA-PIR-10858	NA	NA	NA	NA	NA	NA	NA	NA	NA	NA
HSA-PIR-1086	NA	NA	NA	NA	NA	NA	NA	NA	NA	NA
HSA-PIR-10860	NA	NA	NA	NA	NA	NA	NA	NA	NA	NA
HSA-PIR-10864	NA	NA	NA	NA	NA	NA	NA	NA	NA	NA
HSA-PIR-10865	NA	NA	NA	NA	NA	NA	NA	NA	NA	NA
HSA-PIR-10866	NA	NA	NA	NA	NA	NA	NA	NA	NA	NA
HSA-PIR-10867	NA	NA	NA	NA	NA	NA	NA	NA	NA	NA
HSA-PIR-10868	NA	NA	NA	NA	NA	NA	NA	NA	NA	NA
HSA-PIR-10869	NA	NA	NA	NA	NA	NA	NA	NA	NA	NA
HSA-PIR-10870	NA	NA	NA	NA	NA	NA	NA	NA	NA	NA
HSA-PIR-10872	NA	NA	NA	NA	NA	NA	NA	NA	NA	NA
HSA-PIR-10873	NA	NA	NA	NA	NA	NA	NA	NA	NA	NA
HSA-PIR-10874	NA	NA	NA	NA	NA	NA	NA	NA	NA	NA
HSA-PIR-10875	NA	NA	NA	NA	NA	NA	NA	NA	NA	NA
HSA-PIR-10876	NA	NA	NA	NA	NA	NA	NA	NA	NA	NA
HSA-PIR-10877	NA	NA	NA	NA	NA	NA	NA	NA	NA	NA
HSA-PIR-10878	NA	NA	NA	NA	NA	NA	NA	NA	NA	NA
HSA-PIR-10879	NA	NA	NA	NA	NA	NA	NA	NA	NA	NA
HSA-PIR-10880	NA	NA	NA	NA	NA	NA	NA	NA	NA	NA
HSA-PIR-10881	NA	NA	NA	NA	NA	NA	NA	NA	NA	NA
HSA-PIR-10882	NA	NA	NA	NA	NA	NA	NA	NA	NA	NA
HSA-PIR-10883	NA	NA	NA	NA	NA	NA	NA	NA	NA	NA
HSA-PIR-10884	NA	NA	NA	NA	NA	NA	NA	NA	NA	NA
HSA-PIR-10885	NA	NA	NA	NA	NA	NA	NA	NA	NA	NA
HSA-PIR-10886	NA	NA	NA	NA	NA	NA	NA	NA	NA	NA
HSA-PIR-10887	NA	NA	NA	NA	NA	NA	NA	NA	NA	NA
HSA-PIR-10888	NA	NA	NA	NA	NA	NA	NA	NA	NA	NA
HSA-PIR-10889	NA	NA	NA	NA	NA	NA	NA	NA	NA	NA
HSA-PIR-1089	NA	NA	NA	NA	NA	NA	NA	NA	NA	NA
HSA-PIR-10890	NA	NA	NA	NA	NA	NA	NA	NA	NA	NA
HSA-PIR-10891	NA	NA	NA	NA	NA	NA	NA	NA	NA	NA
HSA-PIR-10892	NA	NA	NA	NA	NA	NA	NA	NA	NA	NA
HSA-PIR-10894	NA	NA	NA	NA	NA	NA	NA	NA	NA	NA
HSA-PIR-10895	NA	NA	NA	NA	NA	NA	NA	NA	NA	NA
HSA-PIR-10897	NA	NA	NA	NA	NA	NA	NA	NA	NA	NA
HSA-PIR-10898	NA	NA	NA	NA	NA	NA	NA	NA	NA	NA
HSA-PIR-10899	NA	NA	NA	NA	NA	NA	NA	NA	NA	NA
HSA-PIR-109	NA	NA	NA	NA	NA	NA	NA	NA	NA	NA
HSA-PIR-1090	NA	NA	NA	NA	NA	NA	NA	NA	NA	NA
HSA-PIR-10900	NA	NA	NA	NA	NA	NA	NA	NA	NA	NA
HSA-PIR-10901	NA	NA	NA	NA	NA	NA	NA	NA	NA	NA
HSA-PIR-10902	NA	NA	NA	NA	NA	NA	NA	NA	NA	NA
HSA-PIR-10903	NA	NA	NA	NA	NA	NA	NA	NA	NA	NA
HSA-PIR-10904	NA	NA	NA	NA	NA	NA	NA	NA	NA	NA
HSA-PIR-10905	NA	NA	NA	NA	NA	NA	NA	NA	NA	NA
HSA-PIR-10906	NA	NA	NA	NA	NA	NA	NA	NA	NA	NA
HSA-PIR-10907	NA	NA	NA	NA	NA	NA	NA	NA	NA	NA
HSA-PIR-10908	NA	NA	NA	NA	NA	NA	NA	NA	NA	NA
HSA-PIR-10909	NA	NA	NA	NA	NA	NA	NA	NA	NA	NA
HSA-PIR-10912	NA	NA	NA	NA	NA	NA	NA	NA	NA	NA
HSA-PIR-10913	NA	NA	NA	NA	NA	NA	NA	NA	NA	NA
HSA-PIR-10914	NA	NA	NA	NA	NA	NA	NA	NA	NA	NA
HSA-PIR-10915	NA	NA	NA	NA	NA	NA	NA	NA	NA	NA
HSA-PIR-10916	NA	NA	NA	NA	NA	NA	NA	NA	NA	NA
HSA-PIR-10917	NA	NA	NA	NA	NA	NA	NA	NA	NA	NA
HSA-PIR-10918	NA	NA	NA	NA	NA	NA	NA	NA	NA	NA
HSA-PIR-10919	NA	NA	NA	NA	NA	NA	NA	NA	NA	NA
HSA-PIR-1092	NA	NA	NA	NA	NA	NA	NA	NA	NA	NA
HSA-PIR-10920	NA	NA	NA	NA	NA	NA	NA	NA	NA	NA
HSA-PIR-10921	NA	NA	NA	NA	NA	NA	NA	NA	NA	NA
HSA-PIR-10922	NA	NA	NA	NA	NA	NA	NA	NA	NA	NA
HSA-PIR-10923	NA	NA	NA	NA	NA	NA	NA	NA	NA	NA
HSA-PIR-10924	NA	NA	NA	NA	NA	NA	NA	NA	NA	NA
HSA-PIR-10925	NA	NA	NA	NA	NA	NA	NA	NA	NA	NA
HSA-PIR-10926	NA	NA	NA	NA	NA	NA	NA	NA	NA	NA
HSA-PIR-10927	NA	NA	NA	NA	NA	NA	NA	NA	NA	NA
HSA-PIR-10928	NA	NA	NA	NA	NA	NA	NA	NA	NA	NA
HSA-PIR-1093	NA	NA	NA	NA	NA	NA	NA	NA	NA	NA
HSA-PIR-10930	NA	NA	NA	NA	NA	NA	NA	NA	NA	NA
HSA-PIR-10931	NA	NA	NA	NA	NA	NA	NA	NA	NA	NA
HSA-PIR-10932	NA	NA	NA	NA	NA	NA	NA	NA	NA	NA
HSA-PIR-10934	NA	NA	NA	NA	NA	NA	NA	NA	NA	NA
HSA-PIR-10935	NA	NA	NA	NA	NA	NA	NA	NA	NA	NA
HSA-PIR-10936	NA	NA	NA	NA	NA	NA	NA	NA	NA	NA
HSA-PIR-10939	NA	NA	NA	NA	NA	NA	NA	NA	NA	NA
HSA-PIR-1094	NA	NA	NA	NA	NA	NA	NA	NA	NA	NA
HSA-PIR-10940	NA	NA	NA	NA	NA	NA	NA	NA	NA	NA
HSA-PIR-10943	NA	NA	NA	NA	NA	NA	NA	NA	NA	NA
HSA-PIR-10944	NA	NA	NA	NA	NA	NA	NA	NA	NA	NA
HSA-PIR-10945	NA	NA	NA	NA	NA	NA	NA	NA	NA	NA
HSA-PIR-10946	NA	NA	NA	NA	NA	NA	NA	NA	NA	NA
HSA-PIR-10947	NA	NA	NA	NA	NA	NA	NA	NA	NA	NA
HSA-PIR-10948	NA	NA	NA	NA	NA	NA	NA	NA	NA	NA
HSA-PIR-10949	NA	NA	NA	NA	NA	NA	NA	NA	NA	NA
HSA-PIR-1095	NA	NA	NA	NA	NA	NA	NA	NA	NA	NA
HSA-PIR-10950	NA	NA	NA	NA	NA	NA	NA	NA	NA	NA
HSA-PIR-10951	NA	NA	NA	NA	NA	NA	NA	NA	NA	NA
HSA-PIR-10952	NA	NA	NA	NA	NA	NA	NA	NA	NA	NA
HSA-PIR-10953	NA	NA	NA	NA	NA	NA	NA	NA	NA	NA
HSA-PIR-10954	NA	NA	NA	NA	NA	NA	NA	NA	NA	NA
HSA-PIR-10955	NA	NA	NA	NA	NA	NA	NA	NA	NA	NA
HSA-PIR-10957	NA	NA	NA	NA	NA	NA	NA	NA	NA	NA
HSA-PIR-10958	NA	NA	NA	NA	NA	NA	NA	NA	NA	NA
HSA-PIR-10959	NA	NA	NA	NA	NA	NA	NA	NA	NA	NA
HSA-PIR-10960	NA	NA	NA	NA	NA	NA	NA	NA	NA	NA
HSA-PIR-10963	NA	NA	NA	NA	NA	NA	NA	NA	NA	NA
HSA-PIR-10964	NA	NA	NA	NA	NA	NA	NA	NA	NA	NA
HSA-PIR-10965	NA	NA	NA	NA	NA	NA	NA	NA	NA	NA
HSA-PIR-10966	NA	NA	NA	NA	NA	NA	NA	NA	NA	NA
HSA-PIR-10967	NA	NA	NA	NA	NA	NA	NA	NA	NA	NA
HSA-PIR-10968	NA	NA	NA	NA	NA	NA	NA	NA	NA	NA
HSA-PIR-10969	NA	NA	NA	NA	NA	NA	NA	NA	NA	NA
HSA-PIR-1097	NA	NA	NA	NA	NA	NA	NA	NA	NA	NA
HSA-PIR-10970	NA	NA	NA	NA	NA	NA	NA	NA	NA	NA
HSA-PIR-10971	NA	NA	NA	NA	NA	NA	NA	NA	NA	NA
HSA-PIR-10973	NA	NA	NA	NA	NA	NA	NA	NA	NA	NA
HSA-PIR-10977	NA	NA	NA	NA	NA	NA	NA	NA	NA	NA
HSA-PIR-10978	NA	NA	NA	NA	NA	NA	NA	NA	NA	NA
HSA-PIR-10979	NA	NA	NA	NA	NA	NA	NA	NA	NA	NA
HSA-PIR-10980	NA	NA	NA	NA	NA	NA	NA	NA	NA	NA
HSA-PIR-10983	NA	NA	NA	NA	NA	NA	NA	NA	NA	NA
HSA-PIR-10985	NA	NA	NA	NA	NA	NA	NA	NA	NA	NA
HSA-PIR-10986	NA	NA	NA	NA	NA	NA	NA	NA	NA	NA
HSA-PIR-10988	NA	NA	NA	NA	NA	NA	NA	NA	NA	NA
HSA-PIR-10989	NA	NA	NA	NA	NA	NA	NA	NA	NA	NA
HSA-PIR-1099	NA	NA	NA	NA	NA	NA	NA	NA	NA	NA
HSA-PIR-10990	NA	NA	NA	NA	NA	NA	NA	NA	NA	NA
HSA-PIR-10992	NA	NA	NA	NA	NA	NA	NA	NA	NA	NA
HSA-PIR-10993	NA	NA	NA	NA	NA	NA	NA	NA	NA	NA
HSA-PIR-10994	NA	NA	NA	NA	NA	NA	NA	NA	NA	NA
HSA-PIR-10995	NA	NA	NA	NA	NA	NA	NA	NA	NA	NA
HSA-PIR-10996	NA	NA	NA	NA	NA	NA	NA	NA	NA	NA
HSA-PIR-10997	NA	NA	NA	NA	NA	NA	NA	NA	NA	NA
HSA-PIR-10998	NA	NA	NA	NA	NA	NA	NA	NA	NA	NA
HSA-PIR-10999	NA	NA	NA	NA	NA	NA	NA	NA	NA	NA
HSA-PIR-11	NA	NA	NA	NA	NA	NA	NA	NA	NA	NA
HSA-PIR-110	NA	NA	NA	NA	NA	NA	NA	NA	NA	NA
HSA-PIR-11000	NA	NA	NA	NA	NA	NA	NA	NA	NA	NA
HSA-PIR-11001	NA	NA	NA	NA	NA	NA	NA	NA	NA	NA
HSA-PIR-11002	NA	NA	NA	NA	NA	NA	NA	NA	NA	NA
HSA-PIR-11003	NA	NA	NA	NA	NA	NA	NA	NA	NA	NA
HSA-PIR-11004	NA	NA	NA	NA	NA	NA	NA	NA	NA	NA
HSA-PIR-11006	NA	NA	NA	NA	NA	NA	NA	NA	NA	NA
HSA-PIR-11009	NA	NA	NA	NA	NA	NA	NA	NA	NA	NA
HSA-PIR-1101	NA	NA	NA	NA	NA	NA	NA	NA	NA	NA
HSA-PIR-11010	NA	NA	NA	NA	NA	NA	NA	NA	NA	NA
HSA-PIR-11011	NA	NA	NA	NA	NA	NA	NA	NA	NA	NA
HSA-PIR-11012	NA	NA	NA	NA	NA	NA	NA	NA	NA	NA
HSA-PIR-11013	NA	NA	NA	NA	NA	NA	NA	NA	NA	NA
HSA-PIR-11014	NA	NA	NA	NA	NA	NA	NA	NA	NA	NA
HSA-PIR-11016	NA	NA	NA	NA	NA	NA	NA	NA	NA	NA
HSA-PIR-11017	NA	NA	NA	NA	NA	NA	NA	NA	NA	NA
HSA-PIR-11018	NA	NA	NA	NA	NA	NA	NA	NA	NA	NA
HSA-PIR-11019	NA	NA	NA	NA	NA	NA	NA	NA	NA	NA
HSA-PIR-1102	NA	NA	NA	NA	NA	NA	NA	NA	NA	NA
HSA-PIR-11020	NA	NA	NA	NA	NA	NA	NA	NA	NA	NA
HSA-PIR-11021	NA	NA	NA	NA	NA	NA	NA	NA	NA	NA
HSA-PIR-11022	NA	NA	NA	NA	NA	NA	NA	NA	NA	NA
HSA-PIR-11025	NA	NA	NA	NA	NA	NA	NA	NA	NA	NA
HSA-PIR-11026	NA	NA	NA	NA	NA	NA	NA	NA	NA	NA
HSA-PIR-11027	NA	NA	NA	NA	NA	NA	NA	NA	NA	NA
HSA-PIR-11028	NA	NA	NA	NA	NA	NA	NA	NA	NA	NA
HSA-PIR-11029	NA	NA	NA	NA	NA	NA	NA	NA	NA	NA
HSA-PIR-1103	NA	NA	NA	NA	NA	NA	NA	NA	NA	NA
HSA-PIR-11030	NA	NA	NA	NA	NA	NA	NA	NA	NA	NA
HSA-PIR-11033	NA	NA	NA	NA	NA	NA	NA	NA	NA	NA
HSA-PIR-11034	NA	NA	NA	NA	NA	NA	NA	NA	NA	NA
HSA-PIR-11035	NA	NA	NA	NA	NA	NA	NA	NA	NA	NA
HSA-PIR-11036	NA	NA	NA	NA	NA	NA	NA	NA	NA	NA
HSA-PIR-11037	NA	NA	NA	NA	NA	NA	NA	NA	NA	NA
HSA-PIR-11038	NA	NA	NA	NA	NA	NA	NA	NA	NA	NA
HSA-PIR-11039	NA	NA	NA	NA	NA	NA	NA	NA	NA	NA
HSA-PIR-1104	NA	NA	NA	NA	NA	NA	NA	NA	NA	NA
HSA-PIR-11040	NA	NA	NA	NA	NA	NA	NA	NA	NA	NA
HSA-PIR-11041	NA	NA	NA	NA	NA	NA	NA	NA	NA	NA
HSA-PIR-11042	NA	NA	NA	NA	NA	NA	NA	NA	NA	NA
HSA-PIR-11043	NA	NA	NA	NA	NA	NA	NA	NA	NA	NA
HSA-PIR-11044	NA	NA	NA	NA	NA	NA	NA	NA	NA	NA
HSA-PIR-11046	NA	NA	NA	NA	NA	NA	NA	NA	NA	NA
HSA-PIR-11047	NA	NA	NA	NA	NA	NA	NA	NA	NA	NA
HSA-PIR-11049	NA	NA	NA	NA	NA	NA	NA	NA	NA	NA
HSA-PIR-1105	NA	NA	NA	NA	NA	NA	NA	NA	NA	NA
HSA-PIR-11050	NA	NA	NA	NA	NA	NA	NA	NA	NA	NA
HSA-PIR-11051	NA	NA	NA	NA	NA	NA	NA	NA	NA	NA
HSA-PIR-11052	NA	NA	NA	NA	NA	NA	NA	NA	NA	NA
HSA-PIR-11053	NA	NA	NA	NA	NA	NA	NA	NA	NA	NA
HSA-PIR-11056	NA	NA	NA	NA	NA	NA	NA	NA	NA	NA
HSA-PIR-11058	NA	NA	NA	NA	NA	NA	NA	NA	NA	NA
HSA-PIR-11059	NA	NA	NA	NA	NA	NA	NA	NA	NA	NA
HSA-PIR-1106	NA	NA	NA	NA	NA	NA	NA	NA	NA	NA
HSA-PIR-11060	NA	NA	NA	NA	NA	NA	NA	NA	NA	NA
HSA-PIR-11061	NA	NA	NA	NA	NA	NA	NA	NA	NA	NA
HSA-PIR-11062	NA	NA	NA	NA	NA	NA	NA	NA	NA	NA
HSA-PIR-11064	NA	NA	NA	NA	NA	NA	NA	NA	NA	NA
HSA-PIR-11065	NA	NA	NA	NA	NA	NA	NA	NA	NA	NA
HSA-PIR-11066	NA	NA	NA	NA	NA	NA	NA	NA	NA	NA
HSA-PIR-11067	NA	NA	NA	NA	NA	NA	NA	NA	NA	NA
HSA-PIR-11068	NA	NA	NA	NA	NA	NA	NA	NA	NA	NA
HSA-PIR-11069	NA	NA	NA	NA	NA	NA	NA	NA	NA	NA
HSA-PIR-1107	NA	NA	NA	NA	NA	NA	NA	NA	NA	NA
HSA-PIR-11070	NA	NA	NA	NA	NA	NA	NA	NA	NA	NA
HSA-PIR-11071	NA	NA	NA	NA	NA	NA	NA	NA	NA	NA
HSA-PIR-11072	NA	NA	NA	NA	NA	NA	NA	NA	NA	NA
HSA-PIR-11073	NA	NA	NA	NA	NA	NA	NA	NA	NA	NA
HSA-PIR-11075	NA	NA	NA	NA	NA	NA	NA	NA	NA	NA
HSA-PIR-11076	NA	NA	NA	NA	NA	NA	NA	NA	NA	NA
HSA-PIR-11077	NA	NA	NA	NA	NA	NA	NA	NA	NA	NA
HSA-PIR-11078	NA	NA	NA	NA	NA	NA	NA	NA	NA	NA
HSA-PIR-11079	NA	NA	NA	NA	NA	NA	NA	NA	NA	NA
HSA-PIR-1108	NA	NA	NA	NA	NA	NA	NA	NA	NA	NA
HSA-PIR-11080	NA	NA	NA	NA	NA	NA	NA	NA	NA	NA
HSA-PIR-11081	NA	NA	NA	NA	NA	NA	NA	NA	NA	NA
HSA-PIR-11082	NA	NA	NA	NA	NA	NA	NA	NA	NA	NA
HSA-PIR-11083	NA	NA	NA	NA	NA	NA	NA	NA	NA	NA
HSA-PIR-11084	NA	NA	NA	NA	NA	NA	NA	NA	NA	NA
HSA-PIR-11085	NA	NA	NA	NA	NA	NA	NA	NA	NA	NA
HSA-PIR-11086	NA	NA	NA	NA	NA	NA	NA	NA	NA	NA
HSA-PIR-11087	NA	NA	NA	NA	NA	NA	NA	NA	NA	NA
HSA-PIR-11088	NA	NA	NA	NA	NA	NA	NA	NA	NA	NA
HSA-PIR-11090	NA	NA	NA	NA	NA	NA	NA	NA	NA	NA
HSA-PIR-11091	NA	NA	NA	NA	NA	NA	NA	NA	NA	NA
HSA-PIR-11092	NA	NA	NA	NA	NA	NA	NA	NA	NA	NA
HSA-PIR-11093	NA	NA	NA	NA	NA	NA	NA	NA	NA	NA
HSA-PIR-11094	NA	NA	NA	NA	NA	NA	NA	NA	NA	NA
HSA-PIR-11095	NA	NA	NA	NA	NA	NA	NA	NA	NA	NA
HSA-PIR-11096	NA	NA	NA	NA	NA	NA	NA	NA	NA	NA
HSA-PIR-11097	NA	NA	NA	NA	NA	NA	NA	NA	NA	NA
HSA-PIR-11099	NA	NA	NA	NA	NA	NA	NA	NA	NA	NA
HSA-PIR-1110	NA	NA	NA	NA	NA	NA	NA	NA	NA	NA
HSA-PIR-11101	NA	NA	NA	NA	NA	NA	NA	NA	NA	NA
HSA-PIR-11102	NA	NA	NA	NA	NA	NA	NA	NA	NA	NA
HSA-PIR-11103	NA	NA	NA	NA	NA	NA	NA	NA	NA	NA
HSA-PIR-11104	NA	NA	NA	NA	NA	NA	NA	NA	NA	NA
HSA-PIR-11105	NA	NA	NA	NA	NA	NA	NA	NA	NA	NA
HSA-PIR-11106	NA	NA	NA	NA	NA	NA	NA	NA	NA	NA
HSA-PIR-11107	NA	NA	NA	NA	NA	NA	NA	NA	NA	NA
HSA-PIR-11108	NA	NA	NA	NA	NA	NA	NA	NA	NA	NA
HSA-PIR-11109	NA	NA	NA	NA	NA	NA	NA	NA	NA	NA
HSA-PIR-1111	NA	NA	NA	NA	NA	NA	NA	NA	NA	NA
HSA-PIR-11111	NA	NA	NA	NA	NA	NA	NA	NA	NA	NA
HSA-PIR-11112	NA	NA	NA	NA	NA	NA	NA	NA	NA	NA
HSA-PIR-11113	NA	NA	NA	NA	NA	NA	NA	NA	NA	NA
HSA-PIR-11115	NA	NA	NA	NA	NA	NA	NA	NA	NA	NA
HSA-PIR-11116	NA	NA	NA	NA	NA	NA	NA	NA	NA	NA
HSA-PIR-11117	NA	NA	NA	NA	NA	NA	NA	NA	NA	NA
HSA-PIR-11119	NA	NA	NA	NA	NA	NA	NA	NA	NA	NA
HSA-PIR-1112	NA	NA	NA	NA	NA	NA	NA	NA	NA	NA
HSA-PIR-11120	NA	NA	NA	NA	NA	NA	NA	NA	NA	NA
HSA-PIR-11121	NA	NA	NA	NA	NA	NA	NA	NA	NA	NA
HSA-PIR-11123	NA	NA	NA	NA	NA	NA	NA	NA	NA	NA
HSA-PIR-11124	NA	NA	NA	NA	NA	NA	NA	NA	NA	NA
HSA-PIR-11125	NA	NA	NA	NA	NA	NA	NA	NA	NA	NA
HSA-PIR-11126	NA	NA	NA	NA	NA	NA	NA	NA	NA	NA
HSA-PIR-11127	NA	NA	NA	NA	NA	NA	NA	NA	NA	NA
HSA-PIR-11128	NA	NA	NA	NA	NA	NA	NA	NA	NA	NA
HSA-PIR-11129	NA	NA	NA	NA	NA	NA	NA	NA	NA	NA
HSA-PIR-1113	NA	NA	NA	NA	NA	NA	NA	NA	NA	NA
HSA-PIR-11130	NA	NA	NA	NA	NA	NA	NA	NA	NA	NA
HSA-PIR-11131	NA	NA	NA	NA	NA	NA	NA	NA	NA	NA
HSA-PIR-11132	NA	NA	NA	NA	NA	NA	NA	NA	NA	NA
HSA-PIR-11133	NA	NA	NA	NA	NA	NA	NA	NA	NA	NA
HSA-PIR-11134	NA	NA	NA	NA	NA	NA	NA	NA	NA	NA
HSA-PIR-11135	NA	NA	NA	NA	NA	NA	NA	NA	NA	NA
HSA-PIR-11136	NA	NA	NA	NA	NA	NA	NA	NA	NA	NA
HSA-PIR-11137	NA	NA	NA	NA	NA	NA	NA	NA	NA	NA
HSA-PIR-11138	NA	NA	NA	NA	NA	NA	NA	NA	NA	NA
HSA-PIR-11139	NA	NA	NA	NA	NA	NA	NA	NA	NA	NA
HSA-PIR-11140	NA	NA	NA	NA	NA	NA	NA	NA	NA	NA
HSA-PIR-11141	NA	NA	NA	NA	NA	NA	NA	NA	NA	NA
HSA-PIR-11142	NA	NA	NA	NA	NA	NA	NA	NA	NA	NA
HSA-PIR-11144	NA	NA	NA	NA	NA	NA	NA	NA	NA	NA
HSA-PIR-11145	NA	NA	NA	NA	NA	NA	NA	NA	NA	NA
HSA-PIR-11146	NA	NA	NA	NA	NA	NA	NA	NA	NA	NA
HSA-PIR-11147	NA	NA	NA	NA	NA	NA	NA	NA	NA	NA
HSA-PIR-11148	NA	NA	NA	NA	NA	NA	NA	NA	NA	NA
HSA-PIR-11149	NA	NA	NA	NA	NA	NA	NA	NA	NA	NA
HSA-PIR-1115	NA	NA	NA	NA	NA	NA	NA	NA	NA	NA
HSA-PIR-11150	NA	NA	NA	NA	NA	NA	NA	NA	NA	NA
HSA-PIR-11151	NA	NA	NA	NA	NA	NA	NA	NA	NA	NA
HSA-PIR-11153	NA	NA	NA	NA	NA	NA	NA	NA	NA	NA
HSA-PIR-11154	NA	NA	NA	NA	NA	NA	NA	NA	NA	NA
HSA-PIR-11155	NA	NA	NA	NA	NA	NA	NA	NA	NA	NA
HSA-PIR-11156	NA	NA	NA	NA	NA	NA	NA	NA	NA	NA
HSA-PIR-11157	NA	NA	NA	NA	NA	NA	NA	NA	NA	NA
HSA-PIR-11159	NA	NA	NA	NA	NA	NA	NA	NA	NA	NA
HSA-PIR-11160	NA	NA	NA	NA	NA	NA	NA	NA	NA	NA
HSA-PIR-11161	NA	NA	NA	NA	NA	NA	NA	NA	NA	NA
HSA-PIR-11162	NA	NA	NA	NA	NA	NA	NA	NA	NA	NA
HSA-PIR-11163	NA	NA	NA	NA	NA	NA	NA	NA	NA	NA
HSA-PIR-11164	NA	NA	NA	NA	NA	NA	NA	NA	NA	NA
HSA-PIR-11165	NA	NA	NA	NA	NA	NA	NA	NA	NA	NA
HSA-PIR-11166	NA	NA	NA	NA	NA	NA	NA	NA	NA	NA
HSA-PIR-11167	NA	NA	NA	NA	NA	NA	NA	NA	NA	NA
HSA-PIR-11168	NA	NA	NA	NA	NA	NA	NA	NA	NA	NA
HSA-PIR-11170	NA	NA	NA	NA	NA	NA	NA	NA	NA	NA
HSA-PIR-11172	NA	NA	NA	NA	NA	NA	NA	NA	NA	NA
HSA-PIR-11174	NA	NA	NA	NA	NA	NA	NA	NA	NA	NA
HSA-PIR-11175	NA	NA	NA	NA	NA	NA	NA	NA	NA	NA
HSA-PIR-11176	NA	NA	NA	NA	NA	NA	NA	NA	NA	NA
HSA-PIR-11179	NA	NA	NA	NA	NA	NA	NA	NA	NA	NA
HSA-PIR-11180	NA	NA	NA	NA	NA	NA	NA	NA	NA	NA
HSA-PIR-11181	NA	NA	NA	NA	NA	NA	NA	NA	NA	NA
HSA-PIR-11182	NA	NA	NA	NA	NA	NA	NA	NA	NA	NA
HSA-PIR-11183	NA	NA	NA	NA	NA	NA	NA	NA	NA	NA
HSA-PIR-11184	NA	NA	NA	NA	NA	NA	NA	NA	NA	NA
HSA-PIR-11185	NA	NA	NA	NA	NA	NA	NA	NA	NA	NA
HSA-PIR-11186	NA	NA	NA	NA	NA	NA	NA	NA	NA	NA
HSA-PIR-11187	NA	NA	NA	NA	NA	NA	NA	NA	NA	NA
HSA-PIR-11188	NA	NA	NA	NA	NA	NA	NA	NA	NA	NA
HSA-PIR-11189	NA	NA	NA	NA	NA	NA	NA	NA	NA	NA
HSA-PIR-11190	NA	NA	NA	NA	NA	NA	NA	NA	NA	NA
HSA-PIR-11191	NA	NA	NA	NA	NA	NA	NA	NA	NA	NA
HSA-PIR-11192	NA	NA	NA	NA	NA	NA	NA	NA	NA	NA
HSA-PIR-11193	NA	NA	NA	NA	NA	NA	NA	NA	NA	NA
HSA-PIR-11194	NA	NA	NA	NA	NA	NA	NA	NA	NA	NA
HSA-PIR-11195	NA	NA	NA	NA	NA	NA	NA	NA	NA	NA
HSA-PIR-11196	NA	NA	NA	NA	NA	NA	NA	NA	NA	NA
HSA-PIR-11197	NA	NA	NA	NA	NA	NA	NA	NA	NA	NA
HSA-PIR-11198	NA	NA	NA	NA	NA	NA	NA	NA	NA	NA
HSA-PIR-11199	NA	NA	NA	NA	NA	NA	NA	NA	NA	NA
HSA-PIR-112	NA	NA	NA	NA	NA	NA	NA	NA	NA	NA
HSA-PIR-1120	NA	NA	NA	NA	NA	NA	NA	NA	NA	NA
HSA-PIR-11200	NA	NA	NA	NA	NA	NA	NA	NA	NA	NA
HSA-PIR-11201	NA	NA	NA	NA	NA	NA	NA	NA	NA	NA
HSA-PIR-11202	NA	NA	NA	NA	NA	NA	NA	NA	NA	NA
[truncated: 25,702 more rows]
