# Supplementary material for: Piwi-interacting RNA 775 (piR-775) predicts favorable prognosis and regulates cell cycle and DNA damage response pathways in breast cancer
Source: Biomark Res. 2025 Nov 4;13:139. doi: 10.1186/s40364-025-00856-1 (PMC12584290; doi:10.1186/s40364-025-00856-1)
Supplement: Supplementary file 10 — Supplementary Material 10 [file 40364_2025_856_MOESM10_ESM.xlsx]

## Sheet: Diff_genes_heatmap_piR775-contr
Table S2: Differentially expressed genes (2.0 FC, p < 0.05 FDR) in piR-775 transfected MDA-MB-231 cells
Regulation	Ensembl ID	log2 Fold Change	Adj.Pval	Symbol	Chr	Type	MDAMB231_NEG	MDAMB231_NEGR	MDAMB231_piR_775	MDAMB231_piR_775_R
Up	ENSG00000284057	4.5201	0.000738		11q21	protein_coding	2.47076	4.1266	7.70332	7.08381
Up	ENSG00000178573	3.60132	1.55e-07	MAF	16q23.2	protein_coding	3.34674	2.6426	6.02765	5.6595
Up	ENSG00000253309	3.23215	0.000163	SERPINE3	13q14.3	protein_coding	2.65879	3.08562	5.26681	4.93533
Up	ENSG00000183454	2.83628	2.6e-06	GRIN2A	16p13.2	protein_coding	3.23293	3.81768	5.96927	5.69697
Up	ENSG00000171951	2.7229	5.36e-14	SCG2	2q36.1	protein_coding	4.39074	5.05222	7.42062	7.04075
Up	ENSG00000105289	2.54966	1.77e-07	TJP3 ENSG00000105289	19p13.3	protein_coding	3.96118	4.1266	6.08377	6.43382
Up	ENSG00000126709	2.51357	7.01e-142	IFI6	1p35.3	protein_coding	8.17753	8.27791	10.734	10.7071
Up	ENSG00000125954	2.39958	0.00294	CHURC1-FNTB	14q23.3	protein_coding	3.10938	3.26475	5.05856	4.80413
Up	ENSG00000137959	2.28899	1.43e-79	IFI44L	1p31.1	protein_coding	7.75631	7.83578	10.0041	10.1204
Up	ENSG00000204052	2.25549	0.000227	LRRC73	6p21.1	protein_coding	3.81064	3.56755	5.50464	5.62103
Up	ENSG00000198502	2.22822	0.000169	HLA-DRB5	6p21.32	protein_coding	4.22203	3.26475	5.77843	5.69697
Up	ENSG00000089127	2.1776	2.86e-37	OAS1	12q24.13	protein_coding	6.81772	6.83269	8.94052	8.98495
Up	ENSG00000077984	2.16276	1.28e-13	CST7	20p11.21	protein_coding	5.5132	5.3188	7.54576	7.41136
Up	ENSG00000204311	2.16089	0.000556	PJVK	2q31.2	protein_coding	3.34674	4.1266	5.5318	5.54088
Up	ENSG00000183091	2.15976	7.89e-29	NEB	2q23.3	protein_coding	6.77769	6.38685	8.65895	8.79501
Up	ENSG00000042832	2.14075	0.00213	TG	8q24.22	protein_coding	3.72903	3.26475	5.09542	5.36584
Up	ENSG00000182489	2.13403	8e-05	XKRX	Xq22.1	protein_coding	3.64253	4.45658	5.88755	5.93508
Up	ENSG00000157601	2.13384	7.58e-83	MX1	21q22.3	protein_coding	8.16595	8.04642	10.2282	10.2331
Up	ENSG00000173262	2.10722	0.00414	SLC2A14	12p13.31	protein_coding	3.10938	3.81768	5.16644	5.05558
Up	ENSG00000059804	2.09712	9.44e-271	SLC2A3	12p13.31	protein_coding	10.0378	10.101	12.167	12.1527
Up	ENSG00000186326	2.09038	0.000487	RGS9BP	19q13.11	protein_coding	3.81064	3.81768	5.55845	5.54088
Up	ENSG00000130997	2.06194	0.0037	POLN	4p16.3	protein_coding	3.88787	3.08562	5.05856	5.36584
Up	ENSG00000115257	2.04383	1.28e-11	PCSK4	19p13.3	protein_coding	5.46361	5.3188	7.38384	7.28174
Up	ENSG00000099840	2.02213	2.18e-05	IZUMO4	19p13.3	protein_coding	4.33667	4.30101	6.102	6.11193
Up	ENSG00000165949	1.97168	1.09e-145	IFI27	14q32.12	protein_coding	9.30588	9.35519	11.3193	11.2654
Up	ENSG00000028277	1.96356	1.85e-59	POU2F2	19q13.2	protein_coding	7.92154	8.02171	9.94982	9.87482
Up	ENSG00000196126	1.94622	2.24e-33	HLA-DRB1	6p21.32	protein_coding	7.15108	7.0801	9.00491	9.06594
Up	ENSG00000105499	1.93709	1.25e-09	PLA2G4C	19q13.33	protein_coding	5.24618	5.43563	7.24308	7.0696
Up	ENSG00000231389	1.91801	6.63e-23	HLA-DPA1	6p21.32	protein_coding	6.53518	6.86082	8.5403	8.60114
Up	ENSG00000100276	1.90346	7.23e-05	RASL10A	22q12.2	protein_coding	4.72131	4.03079	6.06531	6.21883
Up	ENSG00000167733	1.90025	1.33e-05	HSD11B1L	19p13.3	protein_coding	5.02469	4.21644	6.33564	6.54072
Up	ENSG00000177483	1.89675	0.00361	RBM44	2q37.3	protein_coding	4.03095	3.42408	5.26681	5.41163
Up	ENSG00000276180	1.8916	0.00265	H4C9	6p22.1	protein_coding	3.81064	3.81768	5.33004	5.41163
Up	ENSG00000179388	1.88546	2.98e-17	EGR3	8p21.3	protein_coding	6.25811	6.26583	8.09786	8.08376
Up	ENSG00000179862	1.87603	1.41e-06	CITED4	1p34.2	protein_coding	4.80334	5.00258	6.74822	6.47753
Up	ENSG00000140488	1.87269	0.00273	CELF6	15q23	protein_coding	3.72903	4.30101	5.02073	6.05536
Up	ENSG00000189056	1.86163	2.19e-06	RELN	7q22.1	protein_coding	5.15539	4.59701	6.53666	6.75127
Up	ENSG00000204287	1.85486	2.42e-86	HLA-DRA ENSG00000204287	6p21.32	protein_coding	8.71403	8.80873	10.5897	10.6183
Up	ENSG00000132003	1.85094	1.23e-57	ZSWIM4 ENSG00000132003	19p13.13	protein_coding	8.12267	8.17523	10.0174	9.94462
Up	ENSG00000151117	1.84999	7.34e-07	TMEM86A	11p15.1	protein_coding	4.95461	5.00258	6.62756	6.75127
Up	ENSG00000156804	1.84504	1.19e-146	FBXO32 ENSG00000156804	8q24.13	protein_coding	9.61645	9.59598	11.4244	11.4706
Up	ENSG00000223865	1.83764	2.12e-10	HLA-DPB1	6p21.32	protein_coding	5.48862	5.82649	7.42062	7.38865
Up	ENSG00000140931	1.83444	7.36e-81	CMTM3	16q22.1	protein_coding	8.96188	8.76101	10.6513	10.7467
Up	ENSG00000169245	1.80595	0.000212	CXCL10 ENSG00000169245	4q21.1	protein_coding	4.58879	4.21644	5.86638	6.19284
Up	ENSG00000081148	1.79326	0.00132	IMPG2	3q12.3	protein_coding	4.09749	4.1266	5.73236	5.54088
Up	ENSG00000258677	1.78796	0.000691		8q21.11	protein_coding	3.81064	4.89785	6.102	5.87096
Up	ENSG00000204314	1.7683	2.99e-06	PRRT1	6p21.32	protein_coding	5.02469	4.95116	6.57632	6.67821
Up	ENSG00000239713	1.75098	2.03e-36	APOBEC3G	22q13.1	protein_coding	7.655	7.64674	9.39143	9.3713
Up	ENSG00000111886	1.73347	8.78e-08	GABRR2	6q15	protein_coding	5.18629	5.88245	7.15851	7.23155
Up	ENSG00000171931	1.73154	0.00287	FBXW10	17p11.2	protein_coding	3.81064	4.45658	5.36065	5.87096
Up	ENSG00000143028	1.71757	6.59e-13	SYPL2	1p13.3	protein_coding	6.07206	6.48049	7.91404	7.96592
Up	ENSG00000162892	1.68556	0.000119	IL24	1q32.1	protein_coding	4.72131	4.6624	6.2401	6.19284
Up	ENSG00000133083	1.66787	1.46e-12	DCLK1	13q13.3	protein_coding	6.19872	6.38685	7.9697	7.82919
Up	ENSG00000152402	1.66019	0.0194	GUCY1A2	11q22.3	protein_coding	3.34674	4.1266	5.02073	5.16658
Up	ENSG00000143127	1.65829	1.77e-86	ITGA10	1q21.1	protein_coding	9.20951	9.26859	10.8558	10.924
Up	ENSG00000114796	1.65777	3.09e-125	KLHL24 ENSG00000114796	3q27.1	protein_coding	9.89308	10.0454	11.6134	11.6268
Up	ENSG00000117707	1.6567	2.71e-16	PROX1	1q32.3	protein_coding	6.83732	6.60214	8.28103	8.42813
Up	ENSG00000128394	1.65554	6.12e-37	APOBEC3F	22q13.1	protein_coding	8.06564	7.86386	9.64248	9.58622
Up	ENSG00000179397	1.65532	7.82e-05	CATSPERE	1q44	protein_coding	4.76291	5.00258	6.1727	6.60126
Up	ENSG00000007255	1.64818	0.0216	TRAPPC6A	19q13.32	protein_coding	4.09749	3.26475	5.23412	4.93533
Up	ENSG00000271503	1.63851	0.00065	CCL5	17q12	protein_coding	4.28049	4.84249	5.94927	6.11193
Up	ENSG00000123612	1.62283	0.00465	ACVR1C	2q24.1	protein_coding	3.88787	4.5285	5.77843	5.41163
Up	ENSG00000004799	1.61817	4.27e-21	PDK4	7q21.3	protein_coding	7.21991	7.52895	8.84092	9.09078
Up	ENSG00000157423	1.61354	1.38e-13	HYDIN	16q22.2	protein_coding	6.42288	6.60214	8.07958	8.07667
Up	ENSG00000073756	1.60588	1.7e-37	PTGS2	1q31.1	protein_coding	8.08626	8.36888	9.85088	9.7798
Up	ENSG00000277957	1.59855	2.54e-05	SENP3-EIF4A1	17p13.1	protein_coding	5.35899	5.14666	7.03111	6.38874
Up	ENSG00000260729	1.5919	1.19e-05		15q23	protein_coding	5.41225	5.00258	6.74822	6.69682
Up	ENSG00000136235	1.58615	7.16e-08	GPNMB	7p15.3	protein_coding	5.81953	5.64426	7.30734	7.19274
Up	ENSG00000110628	1.58007	8.1e-17	SLC22A18	11p15.4	protein_coding	6.85666	7.04375	8.55692	8.42255
Up	ENSG00000161958	1.55865	0.006	FGF11	17p13.1	protein_coding	4.54177	3.92817	5.39062	5.87096
Up	ENSG00000284194	1.5522	6.19e-07	SCO2	22q13.33	protein_coding	5.85842	5.54371	7.00228	7.38865
Up	ENSG00000104081	1.5403	9.55e-95	BMF	15q15.1	protein_coding	9.64314	9.67536	11.2164	11.1687
Up	ENSG00000103888	1.53389	2.2e-37	CEMIP	15q25.1	protein_coding	8.33752	8.17523	9.80014	9.77104
Up	ENSG00000180425	1.51986	2.01e-06	C11orf71	11q23.2	protein_coding	5.38586	5.88245	7.08709	7.0696
Up	ENSG00000242574	1.51523	2.45e-13	HLA-DMB ENSG00000242574	6p21.32	protein_coding	6.68335	6.69883	8.17738	8.15952
Up	ENSG00000130653	1.51478	9.59e-05	PNPLA7	9q34.3	protein_coding	5.05849	5.10021	6.49588	6.45584
Up	ENSG00000162426	1.51301	0.000531	SLC45A1	1p36.23	protein_coding	4.88096	4.72497	6.22354	6.13941
Up	ENSG00000156042	1.49798	4.98e-09	CFAP70	10q22.2	protein_coding	6.05542	6.48049	7.80698	7.61103
Up	ENSG00000168702	1.48987	8.59e-12	LRP1B	2q22.2	protein_coding	6.49871	6.72967	8.0137	8.11177
Up	ENSG00000197457	1.48947	1.15e-23	STMN3	20q13.33	protein_coding	7.66051	7.6787	9.07119	9.2122
Up	ENSG00000137474	1.48739	0.00431	MYO7A	11q13.5	protein_coding	4.91825	4.03079	6.02765	5.73349
Up	ENSG00000253276	1.48344	4.74e-52	CCDC71L	7q22.3	protein_coding	9.05483	8.98203	10.4175	10.58
Up	ENSG00000166046	1.46931	2.23e-37	TCP11L2	12q23.3	protein_coding	8.41458	8.38834	9.9038	9.81217
Up	ENSG00000142173	1.45793	3.39e-77	COL6A2	21q22.3	protein_coding	9.61645	9.52304	11.032	11.0214
Up	ENSG00000184227	1.45291	0.00108	ACOT1	14q24.3	protein_coding	4.84267	5.19166	5.90842	6.7152
Up	ENSG00000123643	1.43753	3.16e-49	SLC36A1	5q33.1	protein_coding	8.93711	8.85492	10.3167	10.3435
Up	ENSG00000149527	1.43742	4.16e-09	PLCH2	1p36.32	protein_coding	6.2138	6.44376	7.69133	7.74226
Up	ENSG00000172738	1.43713	0.000947	TMEM217	6p21.2	protein_coding	5.09152	4.6624	6.28866	6.13941
Up	ENSG00000167774	1.43666	1.64e-07	ENSG00000167774	19p13.2	protein_coding	6.38342	5.93633	7.73287	7.38865
Up	ENSG00000165434	1.43595	1.75e-49	PGM2L1	11q13.4	protein_coding	8.90263	8.86884	10.3128	10.3182
Up	ENSG00000133134	1.4345	0.000391	BEX2	Xq22.2	protein_coding	4.76291	5.73825	6.72488	6.54072
Up	ENSG00000101460	1.43298	4.69e-10	MAP1LC3A	20q11.22	protein_coding	6.83732	6.42504	7.91919	8.19269
Up	ENSG00000147174	1.42739	0.00392	GCNA	Xq13.1	protein_coding	4.28049	5.00258	5.90842	5.96611
Up	ENSG00000116774	1.42363	0.0311	OLFML3	1p13.2	protein_coding	4.09749	3.81768	5.13137	5.16658
Up	ENSG00000141756	1.42327	0.0212	FKBP10	17q21.2	protein_coding	4.16111	4.03079	5.23412	5.36584
Up	ENSG00000166920	1.42061	4.29e-11	C15orf48	15q21.1	protein_coding	6.80781	6.55126	8.1024	8.05519
Up	ENSG00000168938	1.42058	1.07e-47	PPIC	5q23.2	protein_coding	8.85293	8.91988	10.2891	10.3061
Up	ENSG00000069493	1.41998	4.56e-07	CLEC2D	12p13.31	protein_coding	6.15252	5.82649	7.28358	7.46664
Up	ENSG00000163491	1.41875	6.37e-09	NEK10	3p24.1	protein_coding	6.24349	6.42504	7.66705	7.74226
Up	ENSG00000162814	1.39568	0.0446	SPATA17	1q41	protein_coding	3.72903	4.1266	5.26681	4.80413
Up	ENSG00000163347	1.39099	8.31e-05	CLDN1	3q28	protein_coding	5.24618	5.67627	6.65251	6.88714
Up	ENSG00000156966	1.38786	9.07e-10	B3GNT7	2q37.1	protein_coding	6.49871	6.84683	7.90887	8.13925
Up	ENSG00000187243	1.38695	0.0388	MAGED4B	Xp11.22	protein_coding	6.92239	5.79767	7.59164	8.01866
Up	ENSG00000172264	1.3821	0.000846	MACROD2	20p12.1	protein_coding	5.58454	4.6624	6.43965	6.58136
Up	ENSG00000144560	1.38081	3.2e-108	VGLL4	3p25.2	protein_coding	10.4567	10.3995	11.7709	11.848
Up	ENSG00000109943	1.3788	0.0343	CRTAM	11q24.1	protein_coding	4.67847	3.42408	5.50464	5.26965
Up	ENSG00000063180	1.37706	8.55e-08	CA11	19q13.33	protein_coding	6.19872	6.20128	7.52564	7.5303
Up	ENSG00000165821	1.37663	7.84e-08	SALL2	14q11.2	protein_coding	6.10479	6.44376	7.61087	7.59126
Up	ENSG00000151917	1.37131	1.7e-05	BEND6	6p12.1	protein_coding	5.48862	6.03839	7.10528	7.04075
Up	ENSG00000243649	1.36803	1.32e-37	CFB	6p21.33	protein_coding	8.78389	8.64041	10.0577	10.1013
Up	ENSG00000156097	1.36778	0.0368	GPR61	1p13.3	protein_coding	4.28049	3.81768	5.44876	4.93533
Up	ENSG00000135919	1.36595	2.64e-84	SERPINE2	2q36.1	protein_coding	9.96502	10.0545	11.3887	11.3494
Up	ENSG00000182326	1.35446	0.000277	C1S	12p13.31	protein_coding	5.3316	5.23529	6.48203	6.62088
Up	ENSG00000197980	1.35169	0.039	LEKR1	3q25.31	protein_coding	4.33667	3.69803	5.23412	5.16658
Up	ENSG00000142619	1.3484	0.0334	PADI3	1p36.13	protein_coding	4.16111	4.03079	5.33004	5.11215
Up	ENSG00000160678	1.34479	0.000478	S100A1	1q21.3	protein_coding	5.18629	5.23529	6.39599	6.51996
Up	ENSG00000044090	1.34176	7.02e-86	CUL7	6p21.1	protein_coding	10.2916	10.1488	11.5542	11.5768
Up	ENSG00000285269	1.34128	0.00767		9q22.32	protein_coding	4.67847	4.5285	5.63556	5.96611
Up	ENSG00000125510	1.3367	0.00801	OPRL1	20q13.33	protein_coding	4.54177	4.6624	5.88755	5.6595
Up	ENSG00000198768	1.32865	4.77e-98	APCDD1L	20q13.32	protein_coding	10.3013	10.2783	11.6221	11.6103
Up	ENSG00000169231	1.3277	1.61e-12	THBS3	1q22	protein_coding	7.30685	7.00646	8.51331	8.43923
Up	ENSG00000181045	1.32513	1.28e-12	SLC26A11	17q25.3	protein_coding	7.39548	7.05597	8.61202	8.47741
Up	ENSG00000175928	1.32326	8.15e-23	LRRN1 ENSG00000175928	3p26.2	protein_coding	8.04048	7.97743	9.32702	9.31518
Up	ENSG00000163818	1.32311	1.77e-28	LZTFL1	3p21.31	protein_coding	8.32716	8.47735	9.70644	9.71736
Up	ENSG00000135525	1.32287	0.000212	MAP7	6q23.3	protein_coding	5.48862	5.3188	6.62756	6.67821
Up	ENSG00000244731	1.31994	4.93e-06	C4A	6p21.33	protein_coding	6.18348	5.79767	7.33843	7.21873
Up	ENSG00000205085	1.31867	0.00247	FAM71F2	7q32.1	protein_coding	5.41225	4.6624	6.12	6.51996
Up	ENSG00000099822	1.31603	4.31e-06	HCN2 ENSG00000099822	19p13.3	protein_coding	6.16808	5.85474	7.20141	7.38865
Up	ENSG00000156345	1.31383	0.0135	CDK20	9q22.1	protein_coding	4.22203	4.84249	5.63556	5.7691
Up	ENSG00000069535	1.29714	0.0107	MAOB	Xp11.3	protein_coding	4.58879	4.59701	5.77843	5.69697
Up	ENSG00000115461	1.29619	0.0272	IGFBP5	2q35	protein_coding	4.33667	4.21644	5.33004	5.45601
Up	ENSG00000257335	1.29611	0.032	MGAM	7q34	protein_coding	4.39074	4.21644	5.02073	5.7691
Up	ENSG00000248713	1.29381	0.0126	C4orf54	4q23	protein_coding	4.63433	4.45658	5.66038	5.73349
Up	ENSG00000276644	1.29331	1.96e-08	DACH1	13q21.33	protein_coding	6.49871	6.66731	7.77325	7.90319
Up	ENSG00000171450	1.29234	0.0211	CDK5R2	2q35	protein_coding	4.39074	4.38089	5.58461	5.41163
Up	ENSG00000197565	1.29187	0.000636	COL4A6	Xq22.3	protein_coding	5.3316	5.27765	6.38114	6.64025
Up	ENSG00000174327	1.2914	8.62e-09	SLC16A13	17p13.1	protein_coding	6.60546	6.66731	7.94467	7.82919
Up	ENSG00000116017	1.28755	4.69e-08	ARID3A	19p13.3	protein_coding	6.49871	6.55126	7.67924	7.87077
Up	ENSG00000105204	1.28659	3.35e-35	DYRK1B	19q13.2	protein_coding	8.80645	8.76101	10.0483	10.0819
Up	ENSG00000239282	1.28487	1.91e-09	CASTOR1	22q12.2	protein_coding	6.73652	6.77472	7.9697	8.04796
Up	ENSG00000088992	1.28302	0.0102	TESC	12q24.22	protein_coding	4.67847	4.59701	5.82307	5.73349
Up	ENSG00000170369	1.27996	1.04e-38	CST2	20p11.21	protein_coding	8.97963	8.96269	10.2094	10.2832
Up	ENSG00000160233	1.27397	0.00413	LRRC3	21q22.3	protein_coding	4.84267	5.00258	6.12	6.02622
Up	ENSG00000137872	1.27123	0.000884	SEMA6D	15q21.1	protein_coding	5.15539	5.43563	6.5096	6.43382
Up	ENSG00000174938	1.27054	2.83e-39	SEZ6L2	16p11.2	protein_coding	8.98404	9.08996	10.2941	10.3031
Up	ENSG00000182568	1.26762	9.61e-44	SATB1	3p24.3	protein_coding	9.25395	9.15956	10.4623	10.4841
Up	ENSG00000214447	1.26758	0.00064	FAM187A	17q21.31	protein_coding	5.87749	5.14666	6.57632	6.96598
Up	ENSG00000091129	1.26611	0.000181	NRCAM	7q31.1	protein_coding	5.69612	5.47257	6.82705	6.75127
Up	ENSG00000132623	1.26535	3.29e-21	ANKEF1	20p12.2	protein_coding	8.0985	8.08271	9.39328	9.28782
Up	ENSG00000155530	1.26033	0.00136	LRGUK	7q33	protein_coding	5.38586	5.05222	6.36613	6.45584
Up	ENSG00000186792	1.26026	6.32e-05	HYAL3	3p21.31	protein_coding	5.91487	5.64426	6.92246	7.0696
Up	ENSG00000255690	1.25911	0.000579	TRIL	7p14.3	protein_coding	5.56115	5.23529	6.57632	6.62088
Up	ENSG00000136867	1.2543	5.07e-22	SLC31A2	9q32	protein_coding	8.30268	8.14695	9.42621	9.52764
Up	ENSG00000274180	1.2542	5.66e-20	NATD1	17p11.2	protein_coding	8.08216	7.95802	9.25959	9.27549
Up	ENSG00000240764	1.25322	0.0047	PCDHGC5 ENSG00000240764	5q31.3	protein_coding	5.38586	4.84249	5.92899	6.64025
Up	ENSG00000028137	1.24999	6.19e-11	TNFRSF1B	1p36.22	protein_coding	7.04548	7.11556	8.30089	8.30614
Up	ENSG00000161011	1.24339	0	SQSTM1	5q35.3	protein_coding	13.8913	13.9122	15.1406	15.1488
Up	ENSG00000121104	1.24154	1.1e-06	FAM117A	17q21.33	protein_coding	6.3011	6.49851	7.71522	7.45576
Up	ENSG00000135074	1.23607	8.03e-282	ADAM19	5q33.3	protein_coding	12.7425	12.7461	13.9882	13.9709
Up	ENSG00000129295	1.23536	5.32e-06	LRRC6	8q24.22	protein_coding	6.15252	6.22312	7.46355	7.26935
Up	ENSG00000244242	1.23255	3.15e-09	IFITM10	11p15.5	protein_coding	7.1033	6.77472	8.19448	8.13243
Up	ENSG00000115414	1.22757	0	FN1	2q35	protein_coding	14.1346	14.1353	15.365	15.3595
Up	ENSG00000111728	1.22656	3.05e-06	ST8SIA1	12p12.1	protein_coding	6.27258	6.22312	7.47058	7.38865
Up	ENSG00000187624	1.22478	0.000551	C17orf97 ENSG00000187624	17p13.3	protein_coding	5.53738	5.54371	6.5096	6.87084
Up	ENSG00000174080	1.2243	2.65e-30	CTSF	11q13.2	protein_coding	8.80396	8.71166	9.9586	10
Up	ENSG00000162804	1.2204	5.85e-42	SNED1	2q37.3	protein_coding	9.61076	9.42986	10.799	10.6827
Up	ENSG00000197249	1.21645	5.4e-41	SERPINA1	14q32.13	protein_coding	9.21326	9.23405	10.4391	10.4281
Up	ENSG00000125730	1.21585	0.000433	C3	19p13.3	protein_coding	5.8963	5.39773	6.68915	6.98125
Up	ENSG00000175414	1.20696	3.32e-07	ARL10	5q35.2	protein_coding	6.51097	6.804	7.93961	7.69675
Up	ENSG00000197140	1.2066	0.00452	ADAM32	8p11.22	protein_coding	5.27522	4.89785	6.102	6.3422
Up	ENSG00000171045	1.20296	1.09e-11	TSNARE1	8q24.3	protein_coding	7.83155	7.35196	8.80799	8.81645
Up	ENSG00000118997	1.20272	3.64e-05	DNAH7	2q32.3	protein_coding	5.85842	6.34763	7.24308	7.28174
Up	ENSG00000184454	1.2025	0.00235	NCMAP	1p36.11	protein_coding	5.46361	5.10021	6.55	6.26945
Up	ENSG00000181284	1.19913	7.1e-07	TMEM102	17p13.1	protein_coding	6.51097	6.51631	7.57868	7.77767
Up	ENSG00000177000	1.19645	1.58e-37	MTHFR	1p36.22	protein_coding	9.19439	9.13386	10.3418	10.3742
Up	ENSG00000134709	1.19453	0.0167	HOOK1	1p32.1	protein_coding	4.54177	4.89785	5.73236	5.8378
Up	ENSG00000142156	1.19441	1.59e-243	COL6A1	21q22.3	protein_coding	12.9005	12.8366	14.069	14.0587
Up	ENSG00000108784	1.18765	4.99e-24	NAGLU	17q21.2	protein_coding	8.70872	8.50435	9.82642	9.76223
Up	ENSG00000169618	1.18539	0.00958	PROKR1	2p13.3	protein_coding	4.88096	4.95116	5.86638	6.11193
Up	ENSG00000078487	1.18467	5.65e-05	ZCWPW1	7q22.1	protein_coding	5.87749	6.17911	7.20141	7.11182
Up	ENSG00000126882	1.18442	0.00881	FAM78A	9q34.13	protein_coding	4.95461	4.89785	6.00845	5.99647
Up	ENSG00000260428	1.18154	0.00335	SCX	8q24.3	protein_coding	5.21655	5.19166	6.32015	6.26945
Up	ENSG00000142178	1.17999	4.41e-08	SIK1	21q22.3	protein_coding	6.83732	6.75986	7.95473	7.9505
Up	ENSG00000183128	1.17493	0.00843	CALHM3	10q24.33	protein_coding	5.09152	4.84249	6.0466	6.05536
Up	ENSG00000102003	1.16987	0.0472	SYP	Xp11.23	protein_coding	4.39074	4.30101	5.29877	5.41163
Up	ENSG00000169248	1.16912	0.00749	CXCL11	4q21.1	protein_coding	4.84267	5.3588	6.30449	6.02622
Up	ENSG00000102904	1.16701	0.0194	TSNAXIP1	16q22.1	protein_coding	4.91825	4.5285	5.84489	5.73349
Up	ENSG00000184305	1.16666	0.00128	CCSER1	4q22.1	protein_coding	5.5132	5.43563	6.61492	6.51996
Up	ENSG00000085465	1.16662	0.00363	OVGP1	1p13.2	protein_coding	5.35899	5.10021	6.35096	6.29411
Up	ENSG00000213928	1.16642	3.19e-34	IRF9	14q12	protein_coding	9.22261	9.16803	10.3	10.4197
Up	ENSG00000185885	1.16542	1.54e-20	IFITM1	11p15.5	protein_coding	8.42757	8.55689	9.54757	9.74668
Up	ENSG00000172318	1.16531	0.00491	B3GALT1	2q24.3	protein_coding	5.30369	5.00258	6.22354	6.26945
Up	ENSG00000167703	1.16483	2.18e-10	SLC43A2	17p13.3	protein_coding	7.50372	7.18397	8.50306	8.5146
Up	ENSG00000188483	1.16255	2.78e-29	IER5L	9q34.11	protein_coding	9.20008	8.96917	10.223	10.2847
Up	ENSG00000250644	1.16071	4.33e-39		11p15.5	protein_coding	9.56004	9.51642	10.7722	10.6085
Up	ENSG00000161328	1.15568	0.0204	LRRC56	11p15.5	protein_coding	4.99007	4.5285	5.66038	5.99647
Up	ENSG00000154188	1.1532	1.97e-06	ANGPT1	8q23.1	protein_coding	6.63936	6.44376	7.73871	7.59126
Up	ENSG00000188916	1.15166	2.76e-05	INSYN2A	10q26.2	protein_coding	6.19872	6.17911	7.35372	7.23155
Up	ENSG00000103227	1.15113	5.9e-05	LMF1	16p13.3	protein_coding	6.32906	5.96253	7.36886	7.16627
Up	ENSG00000120337	1.14841	2.81e-05	TNFSF18	1q25.1	protein_coding	6.39669	6.06282	7.39127	7.31826
Up	ENSG00000196267	1.14188	2.56e-10	ZNF836	19q13.41	protein_coding	7.2856	7.40068	8.51671	8.40001
Up	ENSG00000188070	1.14014	1.96e-34	C11orf95	11q13.1	protein_coding	9.22447	9.17365	10.3409	10.3302
Up	ENSG00000119899	1.1392	7.14e-67	SLC17A5	6q13	protein_coding	10.2907	10.2547	11.4144	11.4063
Up	ENSG00000100292	1.13907	4.38e-16	HMOX1	22q12.3	protein_coding	8.17368	8.0029	9.27172	9.16953
Up	ENSG00000286192	1.13836	0.0256		7p22.3	protein_coding	4.54177	5.00258	5.98899	5.54088
Up	ENSG00000104946	1.13468	5.69e-48	TBC1D17	19q13.33	protein_coding	9.74396	9.82745	10.9234	10.9051
Up	ENSG00000006459	1.12785	2.18e-13	KDM7A	7q34	protein_coding	7.73033	7.81436	8.90202	8.86252
Up	ENSG00000137877	1.12737	6.48e-08	SPTBN5 ENSG00000137877	15q15.1	protein_coding	6.97643	6.87469	8.0233	8.04069
Up	ENSG00000177283	1.12666	2.22e-13	FZD8	10p11.21	protein_coding	7.76657	7.95802	8.90722	9.04066
Up	ENSG00000180921	1.12436	0.0021	FAM83H	8q24.3	protein_coding	5.5132	5.47257	6.43965	6.65935
Up	ENSG00000167925	1.12291	9.99e-09	GHDC	17q21.2	protein_coding	9.23929	8.85492	10.2073	10.1528
Up	ENSG00000270276	1.1212	4.16e-08	H4C15	1q21.2	protein_coding	7.01997	7.52895	8.31268	8.45571
Up	ENSG00000229474	1.11631	0.00318	PATL2	15q21.1	protein_coding	5.48862	5.88245	6.33564	7.08381
Up	ENSG00000117758	1.11597	9.25e-29	STX12	1p35.3	protein_coding	9.01234	8.97239	10.1138	10.0925
Up	ENSG00000126562	1.11147	0.0116	WNK4	17q21.2	protein_coding	5.46361	4.78493	6.33564	6.05536
Up	ENSG00000123095	1.10897	6.41e-21	BHLHE41	12p12.1	protein_coding	8.56031	8.69612	9.66565	9.79067
Up	ENSG00000143507	1.10873	4.64e-22	DUSP10	1q41	protein_coding	8.5779	8.62819	9.69897	9.70591
Up	ENSG00000136630	1.10654	0.00085	HLX	1q41	protein_coding	5.98686	5.76826	7.15851	6.65935
Up	ENSG00000185522	1.10613	4.9e-05	LMNTD2	11p15.5	protein_coding	6.27258	6.20128	7.3461	7.25686
Up	ENSG00000108821	1.10129	6.41e-23	COL1A1 ENSG00000108821	17q21.33	protein_coding	8.90496	8.78323	9.86429	10.026
Up	ENSG00000171298	1.10042	3.87e-40	GAA	17q25.3	protein_coding	9.66525	9.61882	10.697	10.7863
Up	ENSG00000261150	1.0998	0.00491	EPPK1	8q24.3	protein_coding	5.35899	5.3188	6.27266	6.45584
Up	ENSG00000275993	1.09706	1e-68	SIK1B	21p12	protein_coding	10.5203	10.48	11.6158	11.5749
Up	ENSG00000182993	1.09654	0.0114	C12orf60	12p12.3	protein_coding	5.18629	5.00258	6.02765	6.19284
Up	ENSG00000105856	1.09441	2.18e-55	HBP1	7q22.3	protein_coding	10.176	10.1602	11.2932	11.2235
Up	ENSG00000110536	1.09396	4.67e-19	PTPMT1 ENSG00000110536	11p11.2	protein_coding	8.52145	8.7869	9.69146	9.7885
Up	ENSG00000167740	1.09277	1.11e-08	CYB5D2 ENSG00000167740	17p13.2	protein_coding	7.49758	7.12719	8.39261	8.42813
Up	ENSG00000074966	1.09242	0.00199	TXK	4p12	protein_coding	5.58454	5.57801	6.61492	6.60126
Up	ENSG00000148572	1.08999	3.67e-22	NRBF2	10q21.3	protein_coding	8.65449	8.6883	9.76624	9.73772
Up	ENSG00000174672	1.08732	0.0167	BRSK2	11p15.5	protein_coding	4.84267	5.19166	6.06531	5.93508
Up	ENSG00000127415	1.08706	1.13e-15	IDUA	4p16.3	protein_coding	8.14644	8.16962	9.18886	9.28166
Up	ENSG00000175155	1.08511	5.82e-07	YPEL2	17q22	protein_coding	6.85666	7.00646	7.86684	8.11177
Up	ENSG00000126947	1.08488	8.92e-28	ARMCX1	Xq22.1	protein_coding	9.05063	9.18482	10.1764	10.2138
Up	ENSG00000187650	1.08443	0.000347	VMAC	19p13.3	protein_coding	6.03858	6.20128	7.35372	6.90325
Up	ENSG00000146083	1.08408	2.07e-60	RNF44	5q35.2	protein_coding	10.3066	10.3067	11.3691	11.4092
Up	ENSG00000109705	1.08211	8.29e-05	NKX3-2	4p15.33	protein_coding	6.3011	6.15659	7.28358	7.26935
Up	ENSG00000103042	1.08081	6.89e-39	SLC38A7	16q21	protein_coding	9.59501	9.57279	10.6528	10.671
Up	ENSG00000063438	1.07921	9.97e-08	AHRR	5p15.33	protein_coding	7.25677	6.95518	8.16443	8.19923
Up	ENSG00000198467	1.07898	6.03e-16	TPM2	9p13.3	protein_coding	8.18137	8.19194	9.24736	9.26305
Up	ENSG00000204611	1.07608	8.92e-12	ZNF616 ENSG00000204611	19q13.41	protein_coding	7.80192	7.68658	8.84092	8.77763
Up	ENSG00000153896	1.07524	0.0161	ZNF599	19q13.11	protein_coding	5.09152	5.00258	6.13778	5.90338
Up	ENSG00000263020	1.07412	7.29e-06		6p21.33	protein_coding	6.8852	6.48049	7.75031	7.76007
Up	ENSG00000162526	1.06804	0.0366	TSSK3	1p35.1	protein_coding	4.67847	4.84249	5.84489	5.54088
Up	ENSG00000160781	1.06676	9.17e-05	PAQR6	1q22	protein_coding	6.22872	6.28672	7.28358	7.28174
Up	ENSG00000148344	1.06425	1.72e-53	PTGES	9q34.11	protein_coding	10.1856	10.1644	11.2195	11.2568
Up	ENSG00000168890	1.06347	1.91e-07	TMEM150A	2p11.2	protein_coding	7.46013	7.03142	8.21556	8.42255
Up	ENSG00000160602	1.06042	1.55e-06	NEK8	17q11.2	protein_coding	6.8852	6.75986	7.8615	7.86255
Up	ENSG00000173264	1.05842	2.62e-34	GPR137	11q13.1	protein_coding	9.49364	9.45084	10.5412	10.5133
Up	ENSG00000105519	1.05595	0.000807	CAPS	19p13.3	protein_coding	5.8963	5.90964	6.83797	6.98125
Up	ENSG00000162194	1.05547	9.19e-06	LBHD1	11q12.3	protein_coding	6.58241	6.77472	7.61087	7.79505
Up	ENSG00000147421	1.05434	3.08e-18	HMBOX1	8p21.1	protein_coding	8.50623	8.61172	9.65489	9.54315
Up	ENSG00000147912	1.054	6.41e-21	FBXO10	9p13.2	protein_coding	8.83842	8.70779	9.78611	9.86867
Up	ENSG00000197355	1.05336	6.37e-45	UAP1L1	9q34.3	protein_coding	9.96056	9.9038	10.9799	10.9897
Up	ENSG00000138061	1.0525	1.19e-200	CYP1B1	2p22.2	protein_coding	12.8463	12.8787	13.9189	13.9089
Up	ENSG00000111335	1.05056	4.29e-60	OAS2	12q24.13	protein_coding	10.448	10.4935	11.5443	11.4888
Up	ENSG00000157680	1.05025	0.000962	DGKI	7q33	protein_coding	5.85842	5.90964	6.81605	6.95056
Up	ENSG00000170581	1.04935	1.62e-79	STAT2	12q13.3	protein_coding	11.0498	10.9694	12.0471	12.0744
Up	ENSG00000244219	1.04707	0.0138	TMEM225B	7q22.1	protein_coding	5.27522	5.10021	6.02765	6.29411
Up	ENSG00000137699	1.04508	0.0144	TRIM29	11q23.3	protein_coding	5.05849	5.3188	6.22354	6.05536
Up	ENSG00000179454	1.0442	5.81e-23	KLHL28	14q21.2	protein_coding	9.15	8.93649	10.0774	10.1083
Up	ENSG00000188747	1.0438	8.66e-07	NOXA1	9q34.3	protein_coding	7.01137	6.87469	7.96473	7.97358
Up	ENSG00000181444	1.04342	3.51e-07	ZNF467	7q36.1	protein_coding	7.15889	6.98105	8.03757	8.16622
Up	ENSG00000178537	1.04269	8.38e-12	SLC25A20	3p21.31	protein_coding	7.81187	7.96452	8.95062	8.87483
Up	ENSG00000151611	1.04072	1.14e-06	MMAA	4q31.21	protein_coding	6.97643	6.96817	8.08875	7.87077
Up	ENSG00000141696	1.04071	3.29e-11	P3H4	17q21.2	protein_coding	7.77167	7.77055	8.83548	8.75561
Up	ENSG00000167772	1.04	2.72e-15	ANGPTL4 ENSG00000167772	19p13.2	protein_coding	8.32021	8.55689	9.40801	9.53024
Up	ENSG00000154589	1.0394	0.0146	LY96	8q21.11	protein_coding	5.09152	5.27765	6.08377	6.19284
Up	ENSG00000153982	1.03744	0.00394	GDPD1	17q22	protein_coding	5.41225	6.01354	6.79379	6.60126
Up	ENSG00000111331	1.03533	2.1e-51	OAS3	12q24.13	protein_coding	10.3145	10.4351	11.3836	11.4295
Up	ENSG00000163041	1.03355	3.7e-106	H3-3A	1q42.12	protein_coding	11.4919	11.4876	12.513	12.5325
Up	ENSG00000182986	1.033	1.45e-25	ZNF320	19q13.41	protein_coding	9.26666	9.27644	10.2115	10.39
Up	ENSG00000196659	1.03238	0.000475	TTC30B	2q31.2	protein_coding	6.34285	6.17911	6.99254	7.50939
Up	ENSG00000197208	1.03192	3.43e-09	SLC22A4	5q31.1	protein_coding	7.44104	7.52895	8.46834	8.53026
Up	ENSG00000145919	1.03026	9.42e-34	BOD1	5q35.2	protein_coding	9.56004	9.67931	10.635	10.6533
Up	ENSG00000065609	1.02843	7.9e-07	SNAP91	6q14.2	protein_coding	7.00271	6.98105	7.99918	7.9963
Up	ENSG00000157823	1.0281	3.07e-18	AP3S2	15q26.1	protein_coding	8.90728	8.66455	9.7691	9.87277
Up	ENSG00000115525	1.02787	4.51e-16	ST3GAL5	2p11.2	protein_coding	8.44685	8.34418	9.43343	9.40282
Up	ENSG00000139182	1.02681	2.71e-23	CLSTN3	12p13.31	protein_coding	9.11429	9.22326	10.1036	10.2755
Up	ENSG00000185818	1.02439	0.00427	NAT8L	4p16.3	protein_coding	5.60756	5.61151	6.65251	6.47753
Up	ENSG00000168214	1.02378	2.42e-129	RBPJ	4p15.2	protein_coding	11.9345	11.9415	12.9718	12.949
Up	ENSG00000105327	1.02344	3.8e-07	BBC3	19q13.32	protein_coding	7.06224	7.16152	8.16009	8.05519
Up	ENSG00000183570	1.02326	0.00186	PCBP3	21q22.3	protein_coding	5.83911	5.85474	6.93268	6.67821
Up	ENSG00000074211	1.0225	5.87e-05	PPP2R2C	4p16.1	protein_coding	6.46129	6.48049	7.49148	7.42259
Up	ENSG00000166548	1.02219	1.45e-30	TK2	16q21	protein_coding	9.58345	9.45546	10.5108	10.5774
Up	ENSG00000178700	1.01868	6.75e-08	DHFR2	3q11.2	protein_coding	7.26403	7.29123	8.23221	8.32421
Up	ENSG00000057657	1.01812	0.000187	PRDM1	6q21	protein_coding	6.34285	6.24463	7.27557	7.28174
Up	ENSG00000285641	1.01736	0.00523		1q21.3	protein_coding	6.08852	5.3188	6.71307	6.76897
Up	ENSG00000197776	1.01705	0.00453	KLHDC1	14q21.3	protein_coding	5.53738	5.70759	6.49588	6.65935
Up	ENSG00000131620	1.01683	0.00335	ANO1	11q13.3	protein_coding	5.56115	5.98826	6.83797	6.62088
Up	ENSG00000123453	1.01206	2.54e-09	SARDH ENSG00000123453	9q34.2	protein_coding	7.73556	7.51131	8.65587	8.60607
Up	ENSG00000213626	1.01003	4.05e-13	LBH	2p23.1	protein_coding	8.08216	8.19746	9.13455	9.13922
Up	ENSG00000116337	1.00959	2.01e-47	AMPD2	1p13.3	protein_coding	10.3473	10.2319	11.2908	11.3129
Up	ENSG00000115255	1.00868	2.85e-10	REEP6	19p13.3	protein_coding	7.70388	7.75564	8.72219	8.72419
Up	ENSG00000168026	1.00822	0.00018	TTC21A	3p22.2	protein_coding	6.4486	6.24463	7.30734	7.35388
Up	ENSG00000248098	1.00774	1.25e-10	BCKDHA	19q13.2	protein_coding	8.02774	7.79262	8.98049	8.84594
Up	ENSG00000188177	1.00678	0.00339	ZC3H6	2q14.1	protein_coding	5.83911	5.64426	6.5893	6.8208
Up	ENSG00000013523	1.00384	1.58e-12	ANGEL1	14q24.3	protein_coding	8.04892	8.26218	9.1587	9.1324
Up	ENSG00000177692	1.0037	0.0238	DNAJC28	21q22.11	protein_coding	5.18629	5.00258	5.98899	6.05536
Up	ENSG00000132530	1.00341	1.19e-14	XAF1	17p13.1	protein_coding	8.33752	8.28831	9.30358	9.31518
Up	ENSG00000074181	1.00244	0.0206	NOTCH3	19p13.12	protein_coding	5.30369	5.14666	6.35096	5.90338
Up	ENSG00000241489	1.00148	6.44e-13		Xq28	protein_coding	8.15818	8.27791	9.13011	9.28782
Up	ENSG00000184949	1.00121	0.000367	FAM227A ENSG00000184949	22q13.1	protein_coding	6.2138	6.32761	7.33072	7.11182
Up	ENSG00000145439	1.00096	4.83e-16	CBR4	4q32.3	protein_coding	8.45003	8.52648	9.45131	9.50933
Down	ENSG00000285000	-4.1056	0.00139		5q13.3	protein_coding	5.93321	5.47257	3.19772	2
Down	ENSG00000196092	-3.67267	9.4e-06	PAX5	9p13.2	protein_coding	5.27522	5.70759	2.51728	3.22024
Down	ENSG00000164530	-3.34462	9.57e-08	PI16	6p21.2	protein_coding	6.24349	5.82649	3.55614	2.99812
Down	ENSG00000168077	-3.3021	1.33e-40	SCARA3	8p21.1	protein_coding	8.56031	8.54393	5.13137	5.6595
Down	ENSG00000187017	-2.58454	1.16e-05	ESPN	1p36.31	protein_coding	5.91487	5.73825	3.75357	3.58246
Down	ENSG00000145113	-2.55949	1.2e-23	MUC4	3q29	protein_coding	8.04048	8.19746	5.82307	5.41163
Down	ENSG00000198830	-2.55699	0	HMGN2	1p36.11	protein_coding	13.2715	13.246	10.7127	10.6955
Down	ENSG00000215182	-2.54477	0	MUC5AC	11p15.5	protein_coding	12.0384	12.0735	9.54424	9.48276
Down	ENSG00000258881	-2.53931	0.00111		2p13.3	protein_coding	5.15539	5.14666	2.89725	3.58246
Down	ENSG00000116574	-2.45498	4.26e-12	RHOU	1q42.13	protein_coding	7.19733	7.06808	4.67598	5.05558
Down	ENSG00000061918	-2.44604	1.11e-08	GUCY1B1	4q32.1	protein_coding	6.62815	6.63509	4.62646	4.11258
Down	ENSG00000124491	-2.39696	1.34e-14	F13A1	6p25.1	protein_coding	7.44743	7.46624	5.33004	4.99671
Down	ENSG00000168032	-2.28982	5.27e-10	ENTPD3	3p22.1	protein_coding	6.8852	6.98105	4.77019	4.87122
Down	ENSG00000159958	-2.22213	0.0065	TNFRSF13C	22q13.2	protein_coding	4.99007	5.14666	3.843	2.4141
Down	ENSG00000148541	-2.18342	3.15e-06	FAM13C	10q21.1	protein_coding	6.73652	6.13371	4.81509	3.99718
Down	ENSG00000106025	-2.16452	6.59e-13	TSPAN12	7q31.31	protein_coding	7.57552	7.76311	5.92899	5.05558
Down	ENSG00000144460	-2.1546	1.44e-05	NYAP2	2q36.3	protein_coding	5.95131	6.28672	4.15383	4.31892
Down	ENSG00000248771	-2.14472	5.07e-06	SMIM31	4q32.3	protein_coding	6.31515	6.15659	4.34963	4.31892
Down	ENSG00000157303	-2.14383	2.05e-06	SUSD3	9q22.31	protein_coding	6.31515	6.49851	4.15383	4.80413
Down	ENSG00000146966	-2.13429	7.51e-08	DENND2A	7q34	protein_coding	6.71549	6.63509	4.77019	4.6598
Down	ENSG00000082438	-2.12177	1.81e-11	COBLL1	2q24.3	protein_coding	7.24948	7.32191	5.33004	5.21903
Down	ENSG00000152661	-2.08837	4.19e-30	GJA1	6q22.31	protein_coding	8.74809	8.83733	6.78253	6.69682
Down	ENSG00000127418	-2.08113	7.05e-128	FGFRL1	4p16.3	protein_coding	11.0644	11.0594	8.91497	9.07664
Down	ENSG00000204531	-2.05916	0.000654	POU5F1	6p21.33	protein_coding	5.71743	5.43563	3.75357	3.99718
Down	ENSG00000138741	-2.04159	5.92e-05	TRPC3	4q27	protein_coding	6.05542	6.03839	3.92721	4.58183
Down	ENSG00000166803	-2.01899	9.53e-85	PCLAF	15q22.31	protein_coding	10.452	10.5551	8.43637	8.56613
Down	ENSG00000255346	-2.01591	2.73e-58	NOX5	15q23	protein_coding	9.98823	9.85743	7.97959	7.86255
Down	ENSG00000203852	-2.0107	1.19e-07	H3C15	1q21.2	protein_coding	11.9738	12.5757	10.0762	10.4921
Down	ENSG00000175445	-2.0105	2.35e-05	LPL	8p21.3	protein_coding	6.05542	6.28672	4.28727	4.4994
Down	ENSG00000146678	-1.99991	3.92e-26	IGFBP1	7p12.3	protein_coding	8.85774	8.61998	6.81605	6.75127
Down	ENSG00000198771	-1.99929	3.11e-42	RCSD1 ENSG00000198771	1q24.2	protein_coding	9.68567	9.534	7.45648	7.82919
Down	ENSG00000171791	-1.97744	7.5e-18	BCL2	18q21.33	protein_coding	8.15818	8.14695	6.38114	6.02622
Down	ENSG00000188959	-1.9641	3.03e-08	C9orf152	9q31.3	protein_coding	6.82755	7.24928	5.39062	4.93533
Down	ENSG00000147003	-1.95686	0.0159	CLTRN ENSG00000147003	Xp22.2	protein_coding	4.99007	4.89785	3.843	2.73546
Down	ENSG00000178401	-1.94721	1.88e-14	DNAJC22	12q13.12	protein_coding	7.77676	8.15833	6.2068	5.93508
Down	ENSG00000006747	-1.91087	1.3e-06	SCIN	7p21.3	protein_coding	6.63936	6.61871	5.02073	4.6598
Down	ENSG00000278637	-1.90391	2.65e-63	H4C1	6p22.2	protein_coding	10.4416	10.2225	8.48581	8.40001
Down	ENSG00000134871	-1.89995	4.23e-265	COL4A2	13q34	protein_coding	12.4167	12.3948	10.5219	10.4934
Down	ENSG00000153294	-1.88175	0.000755	ADGRF4	6p12.3	protein_coding	5.43815	6.11046	4.22209	4.11258
Down	ENSG00000170571	-1.87799	6.45e-69	EMB	5q11.1	protein_coding	10.3075	10.3607	8.38146	8.56613
Down	ENSG00000071991	-1.87342	1.35e-05	CDH19	18q22.1	protein_coding	6.34285	6.42504	4.81509	4.4994
Down	ENSG00000134802	-1.8622	7.46e-243	SLC43A3	11q12.1	protein_coding	12.3451	12.3456	10.4516	10.5263
Down	ENSG00000105810	-1.85432	0	CDK6	7q21.2	protein_coding	13.0864	13.0969	11.219	11.2623
Down	ENSG00000167123	-1.85144	2.04e-68	CERCAM	9q34.11	protein_coding	10.355	10.3003	8.55361	8.40567
Down	ENSG00000175395	-1.85062	7.72e-14	ZNF25	10p11.21	protein_coding	7.9398	8.32916	6.56322	6.02622
Down	ENSG00000173546	-1.83716	3.42e-33	CSPG4	15q24.2	protein_coding	9.3729	9.20417	7.55902	7.37715
Down	ENSG00000143194	-1.8352	0.000353	MAEL	1q24.1	protein_coding	5.83911	6.03839	4.08217	4.58183
Down	ENSG00000126752	-1.82247	0.00044	SSX1	Xp11.23	protein_coding	5.75914	6.01354	4.34963	4.21944
Down	ENSG00000079931	-1.81524	1.03e-06	MOXD1	6q23.2	protein_coding	6.67248	6.804	5.09542	4.99671
Down	ENSG00000102760	-1.81381	5.37e-07	RGCC	13q14.11	protein_coding	6.83732	6.87469	5.36065	4.87122
Down	ENSG00000185860	-1.81169	3.84e-05	CCDC190	1q23.3	protein_coding	6.15252	6.56842	4.52202	4.93533
Down	ENSG00000121211	-1.81064	7e-21	MND1	4q31.3	protein_coding	8.4784	8.61172	6.81605	6.7152
Down	ENSG00000166664	-1.80978	0.0031	CHRFAM7A	15q13.2	protein_coding	5.91487	5.3588	4.52202	3.41269
Down	ENSG00000106823	-1.80023	0.00155	ECM2	9q22.31	protein_coding	5.63021	5.70759	3.843	4.41198
Down	ENSG00000172197	-1.76417	2.43e-11	MBOAT1	6p22.3	protein_coding	7.655	7.59743	5.92899	5.93508
Down	ENSG00000110811	-1.76175	0.000753	P3H3	12p13.31	protein_coding	5.71743	5.96253	4.28727	4.31892
Down	ENSG00000086300	-1.75989	5.37e-06	SNX10	7p15.2	protein_coding	6.55899	6.72967	5.16644	4.80413
Down	ENSG00000115641	-1.75122	8.24e-44	FHL2	2q12.2	protein_coding	9.82352	9.70863	8.07497	7.98119
Down	ENSG00000124664	-1.74766	1.16e-60	SPDEF	6p21.31	protein_coding	10.4084	10.3042	8.70441	8.5146
Down	ENSG00000068650	-1.73808	7.12e-87	ATP11A	13q34	protein_coding	10.8871	10.8957	9.07811	9.25365
Down	ENSG00000286522	-1.7281	2.53e-210	H3C2	6p22.2	protein_coding	12.6192	12.5244	10.8067	10.8941
Down	ENSG00000163710	-1.72298	0.000317	PCOLCE2	3q23	protein_coding	6.25811	5.96253	4.28727	4.87122
Down	ENSG00000115361	-1.71968	0.00939	ACADL	2q34	protein_coding	5.05849	5.67627	4.28727	3.41269
Down	ENSG00000278677	-1.71383	8.8e-125	H2AC17	6p22.1	protein_coding	11.4954	11.5287	9.73884	9.87482
Down	ENSG00000106804	-1.70021	4.39e-12	C5	9q33.2	protein_coding	7.78688	7.93836	6.33564	6.05536
Down	ENSG00000178202	-1.68554	1.89e-117	POGLUT3	11q22.3	protein_coding	11.3964	11.4813	9.78611	9.72191
Down	ENSG00000204131	-1.68395	5.48e-10	NHSL2	Xq13.1	protein_coding	7.63833	7.70997	6.28866	5.69697
Down	ENSG00000151892	-1.68063	0.01	GFRA1	10q25.3	protein_coding	5.15539	5.47257	4.15383	3.58246
Down	ENSG00000276368	-1.67983	4.89e-56	H2AC14	6p22.1	protein_coding	10.1635	10.236	8.51671	8.54574
Down	ENSG00000162174	-1.67808	0.00127	ASRGL1	11q12.3	protein_coding	5.79968	5.82649	4.28727	4.41198
Down	ENSG00000214357	-1.67721	5.75e-27	NEURL1B	5q35.1	protein_coding	9.22633	9.04775	7.50524	7.46664
Down	ENSG00000203668	-1.6767	9.83e-118	CHML	1q43	protein_coding	11.584	11.7366	10.0041	9.9678
Down	ENSG00000196787	-1.67346	5.64e-167	H2AC11	6p22.1	protein_coding	11.9242	11.9186	10.2559	10.2458
Down	ENSG00000085999	-1.67101	8.83e-42	RAD54L	1p34.1	protein_coding	9.74006	9.73547	8.05639	8.11177
Down	ENSG00000151725	-1.66968	1.7e-100	CENPU	4q35.1	protein_coding	11.1951	11.2942	9.53756	9.62804
Down	ENSG00000157470	-1.66958	0.000177	FAM81A	15q22.2	protein_coding	6.28691	6.15659	4.81509	4.58183
Down	ENSG00000134198	-1.66932	0.00451	TSPAN2	1p13.2	protein_coding	5.48862	5.61151	3.843	4.41198
Down	ENSG00000187800	-1.66634	9.87e-18	PEAR1	1q23.1	protein_coding	8.41132	8.66854	6.91217	6.90325
Down	ENSG00000186193	-1.65839	4.82e-75	SAPCD2	9q34.3	protein_coding	10.9408	10.7789	9.22674	9.19594
Down	ENSG00000122863	-1.65529	2.17e-104	CHST3	10q22.1	protein_coding	11.2027	11.2126	9.52241	9.59865
Down	ENSG00000142621	-1.65432	0.0174	FHAD1	1p36.21	protein_coding	5.09152	5.14666	3.92721	3.58246
Down	ENSG00000203812	-1.64973	9.38e-17	H2AC18 ENSG00000203812	1q21.2	protein_coding	8.53952	8.34418	6.75975	6.91919
Down	ENSG00000121895	-1.64801	1.55e-37	TMEM156	4p14	protein_coding	9.657	9.79501	8.00888	8.18611
Down	ENSG00000127533	-1.64445	2.51e-10	F2RL3	19p13.11	protein_coding	7.72508	7.57213	6.00845	6.13941
Down	ENSG00000162980	-1.63939	3.49e-19	ARL5A	2q23.3	protein_coding	10.2996	10.4571	8.90202	8.56613
Down	ENSG00000265763	-1.63694	2.75e-13	ZNF488	10q11.22	protein_coding	8.01489	8.04642	6.42524	6.45584
Down	ENSG00000051180	-1.63658	8.54e-20	RAD51	15q15.1	protein_coding	8.75326	8.61172	7.04059	7.12563
Down	ENSG00000166387	-1.63575	7.7e-13	PPFIBP2	11p15.4	protein_coding	8.16595	7.9515	6.57632	6.3422
Down	ENSG00000152253	-1.63376	5.1e-26	SPC25	2q31.1	protein_coding	9.05273	9.07503	7.44938	7.45576
Down	ENSG00000287080	-1.62776	2.31e-243	H3C3	6p22.2	protein_coding	12.6616	12.6702	11.0361	11.0443
Down	ENSG00000084710	-1.6272	6.16e-06	EFR3B	2p23.3	protein_coding	6.80781	6.69883	5.16644	5.31854
Down	ENSG00000145087	-1.62699	9.35e-05	STXBP5L	3q13.33	protein_coding	6.37002	6.69883	4.62646	5.41163
Down	ENSG00000184270	-1.61648	4.23e-44	H2AC21	1q21.2	protein_coding	9.88839	9.98433	8.3513	8.30614
Down	ENSG00000091137	-1.61449	0.00189	SLC26A4	7q22.3	protein_coding	5.67448	5.96253	4.46681	4.31892
Down	ENSG00000164106	-1.61326	0.018	SCRG1	4q34.1	protein_coding	4.99007	5.3188	3.92721	3.73433
Down	ENSG00000221887	-1.61174	2.72e-05	HMSD	18q22.1	protein_coding	6.57075	6.56842	5.09542	5.05558
Down	ENSG00000274641	-1.61052	3.98e-133	H2BC17	6p22.1	protein_coding	11.9548	11.8409	10.262	10.3287
Down	ENSG00000170522	-1.60842	7.48e-98	ELOVL6	4q25	protein_coding	11.307	11.3756	9.66412	9.81856
Down	ENSG00000164251	-1.5972	0	F2RL1	5q13.3	protein_coding	13.2552	13.2786	11.6911	11.6467
Down	ENSG00000143815	-1.59404	9.93e-130	LBR ENSG00000143815	1q42.12	protein_coding	11.7914	11.8784	10.1978	10.2955
Down	ENSG00000171848	-1.59131	6.41e-205	RRM2	2p25.1	protein_coding	12.5328	12.564	10.9208	11.0019
Down	ENSG00000138395	-1.59032	1.04e-06	CDK15	2q33.1	protein_coding	6.96756	7.47537	5.47697	5.96611
Down	ENSG00000103196	-1.58873	5.38e-12	CRISPLD2	16q24.1	protein_coding	7.96229	7.91842	6.35096	6.45584
Down	ENSG00000276043	-1.58763	1.02e-211	UHRF1	19p13.3	protein_coding	12.5783	12.5411	10.9965	10.9485
Down	ENSG00000003249	-1.58718	3.75e-07	DBNDD1	16q24.3	protein_coding	7.3755	7.03142	5.55845	5.87096
Down	ENSG00000197299	-1.58527	1.71e-25	BLM	15q26.1	protein_coding	9.21701	9.36013	7.85614	7.54064
Down	ENSG00000066629	-1.58517	0.0246	EML1	14q32.2	protein_coding	5.3316	4.84249	4.00677	3.58246
Down	ENSG00000142731	-1.583	1.21e-77	PLK4	4q28.1	protein_coding	10.8747	10.9507	9.38027	9.27858
Down	ENSG00000196584	-1.58133	3.52e-54	XRCC2	7q36.1	protein_coding	10.3004	10.3533	8.81353	8.6781
Down	ENSG00000119318	-1.5707	9.36e-257	RAD23B	9q31.2	protein_coding	12.9483	12.9395	11.3496	11.4035
Down	ENSG00000061337	-1.56526	0.0058	LZTS1	8p21.3	protein_coding	5.58454	5.85474	4.72385	3.73433
Down	ENSG00000081087	-1.56182	3.63e-51	OSTM1	6q21	protein_coding	10.2262	10.2507	8.73685	8.62077
Down	ENSG00000112984	-1.56104	4.03e-154	KIF20A	5q31.2	protein_coding	11.9785	11.9872	10.44	10.4056
Down	ENSG00000139354	-1.56061	4.11e-67	GAS2L3	12q23.1	protein_coding	10.6672	10.7817	9.1587	9.18279
Down	ENSG00000154146	-1.55935	5.6e-27	NRGN	11q24.2	protein_coding	9.22819	9.32522	7.66705	7.81222
Down	ENSG00000274997	-1.55343	8.67e-111	H2AC12	6p22.1	protein_coding	11.5007	11.4464	9.91544	9.93681
Down	ENSG00000075790	-1.5519	6.02e-42	BCAP29	7q22.3	protein_coding	10.2354	10.2507	8.85174	8.49878
Down	ENSG00000137364	-1.54477	7.05e-13	TPMT	6p22.3	protein_coding	8.12666	8.12971	6.70116	6.51996
Down	ENSG00000163808	-1.54144	3.15e-59	KIF15 ENSG00000163808	3p21.31	protein_coding	10.6064	10.7835	9.18886	9.12555
Down	ENSG00000106541	-1.54111	7.37e-47	AGR2	7p21.1	protein_coding	10.0836	10.1531	8.58635	8.58624
Down	ENSG00000134668	-1.54012	2.27e-10	SPOCD1	1p35.2	protein_coding	7.88433	7.71768	6.35096	6.26945
Down	ENSG00000144395	-1.53748	3.96e-10	CCDC150	2q33.1	protein_coding	7.73556	7.74058	6.25647	6.24436
Down	ENSG00000046604	-1.53678	1.8e-131	DSG2	18q12.1	protein_coding	11.9938	12.1219	10.5108	10.538
Down	ENSG00000150722	-1.53516	0.0288	PPP1R1C	2q31.3	protein_coding	5.09152	5.05222	4.00677	3.58246
Down	ENSG00000148773	-1.53365	0	MKI67	10q26.2	protein_coding	14.9431	14.99	13.417	13.4505
Down	ENSG00000140262	-1.5334	1.01e-82	TCF12	15q21.3	protein_coding	11.0572	11.0571	9.57882	9.46658
Down	ENSG00000121644	-1.53326	7.96e-68	DESI2	1q44	protein_coding	10.7835	10.8526	9.21841	9.3713
Down	ENSG00000160111	-1.52964	0.00186	CPAMD8	19p13.11	protein_coding	5.79968	6.06282	4.62646	4.4994
Down	ENSG00000275896	-1.52788	2.21e-16	PRSS2	7q34	protein_coding	8.74809	8.48641	7.10528	7.15285
Down	ENSG00000134602	-1.52722	5.73e-17	STK26	Xq26.2	protein_coding	8.54251	8.7232	7.06867	7.20579
Down	ENSG00000124635	-1.52618	2.27e-91	H2BC11	6p22.1	protein_coding	11.3943	11.3159	9.77053	9.90715
Down	ENSG00000109062	-1.52204	1.04e-100	SLC9A3R1	17q25.1	protein_coding	11.4315	11.3866	9.84953	9.94072
Down	ENSG00000196747	-1.51756	2.12e-76	H2AC13	6p22.1	protein_coding	10.9231	10.9871	9.47424	9.40282
Down	ENSG00000136492	-1.51136	1.55e-84	BRIP1 ENSG00000136492	17q23.2	protein_coding	11.174	11.2549	9.75908	9.64252
Down	ENSG00000094804	-1.5035	1.16e-105	CDC6	17q21.2	protein_coding	11.4896	11.5122	9.95985	10.0479
Down	ENSG00000175768	-1.50337	8.93e-51	TOMM5	9p13.2	protein_coding	10.3559	10.4946	8.8837	8.98116
Down	ENSG00000176890	-1.50323	8.51e-116	TYMS	18p11.32	protein_coding	11.6851	11.642	10.1978	10.1238
Down	ENSG00000145861	-1.50244	0.0468	C1QTNF2	5q33.3	protein_coding	5.09152	5.00258	4.28727	2.99812
Down	ENSG00000274290	-1.50076	1.27e-26	H2BC6	6p22.2	protein_coding	9.27746	9.30232	7.80698	7.80366
Down	ENSG00000114805	-1.49774	1.02e-12	PLCH1	3q25.31	protein_coding	8.21548	8.15833	6.62756	6.83767
Down	ENSG00000273542	-1.49735	2.63e-214	H4C12	6p22.1	protein_coding	12.9886	12.9181	11.4299	11.4908
Down	ENSG00000114302	-1.49599	1.26e-168	PRKAR2A	3p21.31	protein_coding	12.2489	12.2748	10.7629	10.7732
Down	ENSG00000071282	-1.49512	2.26e-17	LMCD1	3p25.3	protein_coding	8.65725	8.6485	7.13214	7.24427
Down	ENSG00000152952	-1.49429	9.39e-96	PLOD2	3q24	protein_coding	11.3794	11.4825	9.94225	9.93681
Down	ENSG00000129173	-1.49381	2.12e-38	E2F8	11p15.1	protein_coding	9.85392	9.91054	8.42556	8.36552
Down	ENSG00000173376	-1.48981	0.000671	NDNF	4q27	protein_coding	6.22872	6.15659	4.81509	4.87122
Down	ENSG00000185130	-1.48816	2.65e-27	H2BC13	6p22.1	protein_coding	9.38627	9.32774	7.89848	7.87077
Down	ENSG00000143476	-1.48749	4.49e-91	DTL	1q32.3	protein_coding	11.3976	11.4977	9.90769	10.026
Down	ENSG00000078081	-1.4825	0.0138	LAMP3	3q27.1	protein_coding	5.5132	5.3188	4.28727	3.99718
Down	ENSG00000261794	-1.4811	0.000264	GOLGA8H	15q13.2	protein_coding	6.48634	6.49851	4.77019	5.45601
Down	ENSG00000128482	-1.47449	0.00733	RNF112	17p11.2	protein_coding	5.69612	5.54371	4.28727	4.41198
Down	ENSG00000176406	-1.47247	0.00112	RIMS2	8q22.3	protein_coding	6.08852	6.13371	4.81509	4.73377
Down	ENSG00000167600	-1.47228	5.46e-10	CYP2S1	19q13.2	protein_coding	7.75631	7.9515	6.45391	6.38874
Down	ENSG00000111665	-1.47076	1.4e-57	CDCA3	12p13.31	protein_coding	10.597	10.6407	9.21841	9.07308
Down	ENSG00000165480	-1.4706	4.17e-49	SKA3	13q12.11	protein_coding	10.2916	10.3863	8.85174	8.90316
Down	ENSG00000074416	-1.4693	4.05e-54	MGLL	3q21.3	protein_coding	10.4881	10.4315	8.97308	9.02969
Down	ENSG00000141441	-1.46436	5.02e-09	GAREM1	18q12.1	protein_coding	7.69853	7.63049	6.25647	6.24436
Down	ENSG00000198157	-1.4617	0.000649	HMGN5	Xq21.1	protein_coding	6.12087	6.46224	4.81509	5.11215
Down	ENSG00000178752	-1.46032	0.000104	ERFE	2q37.3	protein_coding	6.49871	6.72967	5.36065	5.11215
Down	ENSG00000205208	-1.4592	1.42e-58	C4orf46	4q32.1	protein_coding	10.5709	10.6417	9.14996	9.15614
Down	ENSG00000243978	-1.45905	0.0443	RTL9	Xq23	protein_coding	5.02469	5.14666	4.28727	3.22024
Down	ENSG00000203814	-1.45792	1.13e-198	H2BC18 ENSG00000203814	1q21.2	protein_coding	12.7893	12.7991	11.2952	11.385
Down	ENSG00000137770	-1.45446	2.71e-64	CTDSPL2	15q15.3	protein_coding	10.8148	10.8674	9.45487	9.31217
Down	ENSG00000065328	-1.45413	6.14e-72	MCM10	10p13	protein_coding	10.9023	10.9101	9.4424	9.47469
Down	ENSG00000233822	-1.44758	2.66e-67	H2BC15	6p22.1	protein_coding	10.8111	10.8358	9.35769	9.40848
Down	ENSG00000144354	-1.44708	2.47e-25	CDCA7	2q31.1	protein_coding	9.37458	9.59598	8.11592	7.97358
Down	ENSG00000186854	-1.44594	2.41e-08	TRABD2A	2p11.2	protein_coding	7.51594	7.80715	6.15535	6.38874
Down	ENSG00000174371	-1.44546	4e-50	EXO1	1q43	protein_coding	10.3677	10.4652	8.95814	9.00002
Down	ENSG00000165140	-1.44439	2.86e-11	FBP1	9q22.32	protein_coding	8.01058	8.10051	6.65251	6.64025
Down	ENSG00000270882	-1.44122	1.37e-140	H4C14	1q21.2	protein_coding	12.7099	12.5813	11.1577	11.2638
Down	ENSG00000197153	-1.43886	8.51e-42	H3C12	6p22.1	protein_coding	10.1091	10.1559	8.64348	8.76886
Down	ENSG00000164199	-1.43772	4.2e-23	ADGRV1	5q14.3	protein_coding	9.27567	9.17084	7.8615	7.73327
Down	ENSG00000150051	-1.43112	0.00054	MKX	10p12.1	protein_coding	6.31515	6.58538	5.39062	4.73377
Down	ENSG00000147955	-1.42993	7.34e-80	SIGMAR1	9p13.3	protein_coding	11.4169	11.3461	9.87361	10.0479
Down	ENSG00000168874	-1.4298	1.09e-06	ATOH8	2p11.2	protein_coding	7.2856	7.2704	6.06531	5.69697
Down	ENSG00000275221	-1.42753	9.07e-18	H2AC15	6p22.1	protein_coding	9.0694	8.85841	7.67924	7.41136
Down	ENSG00000124783	-1.42737	1.46e-231	SSR1	6p24.3	protein_coding	13.0556	13.0897	11.6288	11.6657
Down	ENSG00000163803	-1.42489	2.29e-08	PLB1	2p23.2	protein_coding	7.5579	7.67078	6.27266	6.19284
Down	ENSG00000178999	-1.42484	1.24e-77	AURKB	17p13.1	protein_coding	11.2436	11.1434	9.79174	9.75559
Down	ENSG00000138759	-1.42465	1.09e-50	FRAS1	4q21.21	protein_coding	10.7084	10.5594	9.28175	9.14262
Down	ENSG00000127564	-1.42425	4.01e-34	PKMYT1	16p13.3	protein_coding	9.79624	9.84867	8.36268	8.46117
Down	ENSG00000123219	-1.42198	2.31e-37	CENPK	5q12.3	protein_coding	9.94144	10.0591	8.58311	8.59122
Down	ENSG00000285077	-1.42142	2.97e-10	ARHGAP11B	15q13.2	protein_coding	8.23409	8.08867	7.00228	6.45584
Down	ENSG00000165071	-1.42126	1.1e-19	TMEM71	8q24.22	protein_coding	9.09813	8.93319	7.59164	7.64976
Down	ENSG00000164749	-1.42112	0.0355	HNF4G	8q21.13	protein_coding	5.27522	5.00258	4.15383	3.73433
Down	ENSG00000096060	-1.4157	1.29e-46	FKBP5	6p21.31	protein_coding	10.436	10.3358	8.93036	9.03701
Down	ENSG00000163072	-1.41286	2.29e-05	NOSTRIN	2q24.3	protein_coding	6.93154	6.84683	5.63556	5.45601
Down	ENSG00000105011	-1.40707	3.24e-62	ASF1B	19p13.12	protein_coding	11.1019	10.9958	9.55916	9.74668
Down	ENSG00000158402	-1.40558	1.38e-18	CDC25C	5q31.2	protein_coding	9.07561	8.92321	7.51208	7.73327
Down	ENSG00000119969	-1.40436	9.1e-99	HELLS	10q23.33	protein_coding	11.5609	11.5639	10.1988	10.1152
Down	ENSG00000288558	-1.40415	2.15e-28	DUS4L-BCAP29	7q22.3	protein_coding	9.70847	9.74116	8.19022	8.48278
Down	ENSG00000270149	-1.40364	0.000235		1q23.3	protein_coding	6.58241	6.88842	5.73236	4.93533
Down	ENSG00000143369	-1.40333	2.84e-51	ECM1	1q21.2	protein_coding	10.4552	10.472	9.085	9.0443
Down	ENSG00000092853	-1.40179	1.2e-113	CLSPN	1p34.3	protein_coding	11.8392	11.9257	10.4824	10.4827
Down	ENSG00000121152	-1.40177	4.51e-66	NCAPH	2q11.2	protein_coding	10.9914	10.9168	9.51563	9.60851
Down	ENSG00000203760	-1.39904	1.48e-10	CENPW	6q22.32	protein_coding	7.97562	8.1064	6.62756	6.73335
Down	ENSG00000158406	-1.39777	4.5e-98	H4C8	6p22.2	protein_coding	11.9452	11.797	10.4675	10.4934
Down	ENSG00000143458	-1.39367	7.52e-29	GABPB2	1q21.3	protein_coding	9.58635	9.69892	8.29298	8.21868
Down	ENSG00000175322	-1.3918	7.9e-07	ZNF519	18p11.21	protein_coding	7.27845	7.37164	6.00845	5.96611
Down	ENSG00000187741	-1.39151	2.55e-57	FANCA	16q24.3	protein_coding	10.7721	10.8473	9.35008	9.50405
Down	ENSG00000181418	-1.39118	0.0363	DDN	12q13.12	protein_coding	5.02469	5.27765	4.00677	3.99718
Down	ENSG00000131747	-1.38847	0	TOP2A	17q21.2	protein_coding	14.1899	14.2206	12.8222	12.8114
Down	ENSG00000108424	-1.38826	0	KPNB1	17q21.32	protein_coding	14.196	14.2327	12.8217	12.8315
Down	ENSG00000087301	-1.38824	6.11e-16	TXNDC16	14q22.1	protein_coding	8.66824	8.6883	7.30734	7.31826
Down	ENSG00000165490	-1.38767	2.17e-26	DDIAS	11q14.1	protein_coding	9.48279	9.66143	8.21556	8.17288
Down	ENSG00000228198	-1.38388	0.000738	OR2M3	1q44	protein_coding	6.83732	6.34763	5.66038	4.80413
Down	ENSG00000278828	-1.38365	3.46e-75	H3C10	6p22.1	protein_coding	11.5752	11.4295	10.06	10.1976
Down	ENSG00000278463	-1.38235	1.77e-43	H2AC4	6p22.2	protein_coding	10.3609	10.3194	8.88633	9.05516
Down	ENSG00000101057	-1.38224	8.82e-105	MYBL2	20q13.12	protein_coding	11.749	11.762	10.4229	10.3182
Down	ENSG00000157456	-1.38188	2.98e-58	CCNB2	15q22.2	protein_coding	10.7555	10.6984	9.33282	9.37419
Down	ENSG00000163435	-1.38138	3.69e-07	ELF3	1q32.1	protein_coding	7.38885	7.44781	6.0466	6.13941
Down	ENSG00000174370	-1.38136	0.000829	C11orf45 ENSG00000174370	11q24.3	protein_coding	6.37002	6.36737	5.29877	4.80413
Down	ENSG00000080839	-1.38086	1.9e-78	RBL1	20q11.23	protein_coding	11.1697	11.1913	9.79033	9.81856
Down	ENSG00000167900	-1.38	1.89e-76	TK1	17q25.3	protein_coding	11.2857	11.1899	9.86696	9.86044
Down	ENSG00000255872	-1.37972	0.0414		9p13.1	protein_coding	5.09152	5.14666	3.75357	4.21944
Down	ENSG00000145623	-1.37419	1.22e-104	OSMR	5p13.1	protein_coding	11.7219	11.7726	10.3437	10.4113
Down	ENSG00000162607	-1.37397	2.86e-110	USP1	1p31.3	protein_coding	12.0495	12.1838	10.7311	10.76
Down	ENSG00000117983	-1.37384	2.37e-30	MUC5B	11p15.5	protein_coding	9.68702	9.70476	8.33982	8.32421
Down	ENSG00000187554	-1.37162	0.00013	TLR5	1q41	protein_coding	6.65048	6.75986	5.26681	5.58151
Down	ENSG00000139734	-1.37083	8.26e-75	DIAPH3	13q21.2	protein_coding	11.2153	11.3267	9.92187	9.88093
Down	ENSG00000112782	-1.37024	0.0374	CLIC5	6p21.1	protein_coding	5.41225	4.95116	3.92721	4.21944
Down	ENSG00000101412	-1.36965	1.46e-55	E2F1	20q11.22	protein_coding	11.0866	10.9016	9.68089	9.57871
Down	ENSG00000198826	-1.36862	7.67e-108	ARHGAP11A	15q13.3	protein_coding	11.8859	11.9736	10.5269	10.6036
Down	ENSG00000178343	-1.36811	1.64e-08	SHISA3	4p13	protein_coding	7.82174	7.6787	6.49588	6.3422
Down	ENSG00000159259	-1.36405	2.65e-21	CHAF1B	21q22.12	protein_coding	9.20197	9.3797	7.87216	8.01866
Down	ENSG00000273703	-1.36361	1.06e-12	H2BC14	6p22.1	protein_coding	8.44685	8.32411	7.05001	7.05525
Down	ENSG00000145287	-1.36349	1.96e-42	PLAC8	4q21.22	protein_coding	10.2252	10.2913	8.90981	8.89109
Down	ENSG00000058056	-1.36209	2.03e-71	USP13	3q26.33	protein_coding	11.1438	11.0932	9.79594	9.71963
Down	ENSG00000166086	-1.36051	0.0237	JAM3	11q25	protein_coding	5.21655	5.64426	4.46681	3.99718
Down	ENSG00000095203	-1.35954	1.01e-31	EPB41L4B	9q31.3	protein_coding	9.78618	9.82388	8.48581	8.41694
Down	ENSG00000011426	-1.35785	3.05e-246	ANLN	7p14.2	protein_coding	13.7784	13.8515	12.4852	12.4263
Down	ENSG00000154237	-1.35627	3.1e-33	LRRK1	15q26.3	protein_coding	9.89542	9.92893	8.62153	8.49347
Down	ENSG00000170790	-1.35593	0.0437	OR10A2	11p15.4	protein_coding	4.91825	5.43563	4.28727	3.73433
Down	ENSG00000162599	-1.3557	3.41e-69	NFIA	1p31.3	protein_coding	11.343	11.4359	10.1238	9.92896
Down	ENSG00000135540	-1.35525	8.93e-14	NHSL1	6q24.1	protein_coding	8.48774	8.59925	7.14977	7.28174
Down	ENSG00000129028	-1.34987	4.62e-05	THAP10	15q23	protein_coding	6.89459	6.99381	5.84489	5.41163
Down	ENSG00000156509	-1.34956	8.52e-09	FBXO43	8q22.2	protein_coding	7.75631	8.05253	6.53666	6.65935
Down	ENSG00000100629	-1.34946	2.85e-21	CEP128	14q31.1	protein_coding	9.26485	9.32016	8.06106	7.82073
Down	ENSG00000143858	-1.34711	6.42e-07	SYT2	1q32.1	protein_coding	7.53407	7.35196	6.2068	6.08392
Down	ENSG00000169379	-1.34319	7.55e-22	ARL13B	3q11.1	protein_coding	9.2864	9.41808	8.1024	7.91913
Down	ENSG00000118513	-1.34214	0.00304	MYB	6q23.3	protein_coding	5.95131	6.22312	4.81509	4.93533
Down	ENSG00000168078	-1.34127	5.25e-52	PBK	8p21.1	protein_coding	10.5833	10.5996	9.24941	9.26305
Down	ENSG00000213390	-1.34114	3.48e-32	ARHGAP19	10q24.1	protein_coding	9.83454	9.85218	8.51331	8.50935
Down	ENSG00000001617	-1.33981	5.68e-06	SEMA3F	3p21.31	protein_coding	7.38219	7.28085	6.28866	5.69697
Down	ENSG00000143850	-1.33845	1.96e-36	PLEKHA6	1q32.1	protein_coding	10.0452	10.033	8.70441	8.71509
Down	ENSG00000052723	-1.33777	3.63e-68	SIKE1	1p13.2	protein_coding	11.0624	11.1456	9.76052	9.7798
Down	ENSG00000102384	-1.33752	4.41e-59	CENPI	Xq22.1	protein_coding	10.8166	10.8812	9.49163	9.54315
Down	ENSG00000006007	-1.33681	2.26e-60	GDE1	16p12.3	protein_coding	10.8628	10.9343	9.53923	9.59617
Down	ENSG00000183598	-1.33671	1.23e-44	H3C13	1q21.2	protein_coding	10.7315	10.5334	9.31143	9.30308
Down	ENSG00000171180	-1.33307	0.0145	OR2M4	1q44	protein_coding	5.53738	5.67627	4.46681	4.41198
Down	ENSG00000140525	-1.3322	4.18e-61	FANCI	15q26.1	protein_coding	11.1125	11.0909	9.67937	9.87686
Down	ENSG00000104889	-1.3303	1.92e-53	RNASEH2A	19p13.13	protein_coding	10.701	10.6518	9.33667	9.3713
Down	ENSG00000253304	-1.32926	4.84e-10	TMEM200B	1p35.3	protein_coding	8.06978	8.05253	6.70116	6.83767
Down	ENSG00000026751	-1.32893	4.84e-27	SLAMF7	1q23.3	protein_coding	9.70314	9.58969	8.34748	8.31219
Down	ENSG00000100162	-1.32164	8.62e-12	CENPM	22q13.2	protein_coding	8.58951	8.30376	7.12324	7.20579
Down	ENSG00000143228	-1.32106	5.24e-48	NUF2	1q23.3	protein_coding	10.5466	10.6559	9.30555	9.25992
Down	ENSG00000154839	-1.32067	1.26e-18	SKA1	18q21.1	protein_coding	9.15782	9.23674	8.0233	7.71513
Down	ENSG00000276410	-1.31886	1.81e-25	H2BC3	6p22.2	protein_coding	9.55117	9.50977	8.24457	8.19923
Down	ENSG00000148057	-1.31759	0.00285	IDNK	9q21.32	protein_coding	5.93321	6.48049	4.98188	5.05558
Down	ENSG00000136982	-1.31665	1.24e-17	DSCC1	8q24.12	protein_coding	8.97521	9.14534	7.82355	7.67814
Down	ENSG00000069812	-1.31559	8.87e-10	HES2	1p36.31	protein_coding	8.02347	8.0946	6.68915	6.87084
Down	ENSG00000137310	-1.31411	6.82e-63	TCF19 ENSG00000137310	6p21.33	protein_coding	11.035	10.9678	9.67024	9.71963
Down	ENSG00000051341	-1.31247	1.22e-27	POLQ	3q13.33	protein_coding	9.68972	9.81132	8.39261	8.50935
Down	ENSG00000161888	-1.31053	8.78e-35	SPC24	19p13.2	protein_coding	10.0765	10.2157	8.88106	8.79501
Down	ENSG00000117724	-1.3102	3.09e-243	CENPF	1q41	protein_coding	13.9256	14.0106	12.6698	12.6458
Down	ENSG00000198901	-1.30879	6.09e-112	PRC1	15q26.1	protein_coding	12.12	12.0397	10.7976	10.7478
Down	ENSG00000091651	-1.30817	8.3e-24	ORC6	16q11.2	protein_coding	9.45768	9.42516	8.12931	8.16622
Down	ENSG00000113368	-1.30682	8.56e-118	LMNB1	5q23.2	protein_coding	12.0466	12.0885	10.7828	10.7377
Down	ENSG00000179546	-1.30651	0.000307	HTR1D	1p36.12	protein_coding	6.53518	6.804	5.36065	5.54088
Down	ENSG00000197594	-1.30509	1.62e-133	ENPP1	6q23.2	protein_coding	12.6208	12.7369	11.3511	11.4014
Down	ENSG00000164104	-1.30244	1.82e-77	HMGB2	4q34.1	protein_coding	11.7229	11.9056	10.5278	10.5001
Down	ENSG00000104903	-1.30227	6.46e-05	LYL1	19p13.13	protein_coding	6.98525	6.86082	5.77843	5.58151
Down	ENSG00000075702	-1.29919	1.44e-66	WDR62	19q13.12	protein_coding	11.1687	11.1527	9.9193	9.79931
Down	ENSG00000085840	-1.29659	4.11e-22	ORC1	1p32.3	protein_coding	9.3303	9.42986	8.11592	8.06954
Down	ENSG00000171241	-1.29642	4.53e-54	SHCBP1	16q11.2	protein_coding	10.7445	10.8126	9.49336	9.47739
Down	ENSG00000070731	-1.29591	0.00219	ST6GALNAC2	17q25.1	protein_coding	6.37002	6.24463	4.81509	5.41163
Down	ENSG00000068078	-1.29572	0.0185	FGFR3	4p16.3	protein_coding	5.67448	5.61151	4.77019	4.11258
Down	ENSG00000133101	-1.29555	0.00061	CCNA1	13q13.3	protein_coding	6.69414	6.56842	5.09542	5.73349
Down	ENSG00000147509	-1.29453	7e-06	RGS20	8q11.23	protein_coding	7.16666	7.32191	6.00845	5.99647
Down	ENSG00000156802	-1.2942	6.71e-119	ATAD2	8q24.13	protein_coding	12.242	12.335	10.975	11.0186
Down	ENSG00000035499	-1.29288	9.31e-23	DEPDC1B	5q12.1	protein_coding	9.38294	9.41571	8.12931	8.10482
Down	ENSG00000179750	-1.29249	5.09e-18	APOBEC3B	22q13.1	protein_coding	9.14608	9.0137	7.82355	7.78638
Down	ENSG00000107897	-1.29131	2.58e-60	ACBD5	10p12.1	protein_coding	11.012	10.9759	9.65951	9.76223
Down	ENSG00000123080	-1.29059	3.21e-45	CDKN2C	1p32.3	protein_coding	10.4709	10.498	9.1717	9.23148
Down	ENSG00000203811	-1.28975	0.00599	H3C14 ENSG00000203811	1q21.2	protein_coding	12.7114	11.8311	11.0236	11.0748
Down	ENSG00000170312	-1.2893	5.11e-94	CDK1	10q21.2	protein_coding	11.8224	11.8101	10.4719	10.5937
Down	ENSG00000120802	-1.28908	2.52e-224	TMPO	12q23.1	protein_coding	13.2983	13.3218	12.0156	12.0283
Down	ENSG00000129810	-1.28564	1.83e-33	SGO1	3p24.3	protein_coding	10.0067	10.0545	8.71924	8.79069
Down	ENSG00000163083	-1.28551	6.2e-23	INHBB	2q14.2	protein_coding	9.5849	9.42986	8.21137	8.26931
Down	ENSG00000031691	-1.28545	2.32e-20	CENPQ	6p12.3	protein_coding	9.24113	9.27121	7.93453	8.04069
Down	ENSG00000134463	-1.28394	5.11e-09	ECHDC3	10p14	protein_coding	7.91695	8.1181	6.70116	6.83767
Down	ENSG00000140451	-1.28374	1.02e-11	PIF1	15q22.31	protein_coding	8.54847	8.34418	7.22656	7.15285
Down	ENSG00000187837	-1.28366	6.37e-175	H1-2	6p22.2	protein_coding	13.196	13.2637	11.9054	11.9915
Down	ENSG00000031003	-1.28332	3.78e-71	FAM13B	5q31.2	protein_coding	11.4427	11.4562	10.2467	10.0731
Down	ENSG00000189057	-1.28306	1.14e-44	FAM111B	11q12.1	protein_coding	10.715	10.8982	9.46722	9.59617
Down	ENSG00000177602	-1.28161	3.61e-29	HASPIN	17p13.2	protein_coding	9.80497	9.79683	8.5403	8.5146
Down	ENSG00000278705	-1.28075	9.99e-93	H4C2	6p22.2	protein_coding	11.9693	11.8593	10.6667	10.6048
Down	ENSG00000120992	-1.28044	3.05e-44	LYPLA1	8q11.23	protein_coding	10.5271	10.6213	9.35008	9.23467
Down	ENSG00000109674	-1.27928	3.26e-22	NEIL3	4q34.3	protein_coding	9.39952	9.38939	8.08875	8.17288
Down	ENSG00000284906	-1.27841	2.66e-05		15q13.2	protein_coding	7.26403	7.46624	5.73236	6.4989
Down	ENSG00000169760	-1.27821	2.37e-12	NLGN1	3q26.31	protein_coding	8.5275	8.49541	7.15851	7.36556
Down	ENSG00000206127	-1.27765	0.000188	GOLGA8O	15q13.3	protein_coding	6.77769	6.75986	5.58461	5.54088
Down	ENSG00000138376	-1.27759	4.73e-38	BARD1	2q35	protein_coding	10.2196	10.2939	8.99763	8.96973
Down	ENSG00000123485	-1.27728	1.19e-87	HJURP	2q37.1	protein_coding	11.6237	11.7	10.3759	10.3986
Down	ENSG00000148019	-1.27724	2.97e-48	CEP78	9q21.2	protein_coding	10.7229	10.8305	9.56246	9.43089
Down	ENSG00000127423	-1.27716	1.32e-11	AUNIP	1p36.11	protein_coding	8.37489	8.36888	7.11429	7.12563
Down	ENSG00000071051	-1.27619	4.92e-17	NCK2	2q12.2	protein_coding	8.95517	9.02307	7.73871	7.71513
Down	ENSG00000140632	-1.27018	4.58e-59	GLYR1	16p13.3	protein_coding	11.1049	11.0311	9.749	9.86456
Down	ENSG00000181885	-1.27002	5.06e-17	CLDN7	17p13.1	protein_coding	9.08589	8.96269	7.78458	7.76007
Down	ENSG00000197061	-1.26708	2.73e-69	H4C3	6p22.2	protein_coding	11.4802	11.3707	10.1183	10.2154
Down	ENSG00000186314	-1.26686	1.39e-21	PRELID2	5q32	protein_coding	9.39126	9.35272	8.08875	8.1528
Down	ENSG00000111247	-1.2666	1.1e-32	RAD51AP1	12p13.32	protein_coding	10.0282	10.0515	8.73101	8.83757
Down	ENSG00000138778	-1.26615	5.57e-104	CENPE	4q24	protein_coding	12.2988	12.4369	11.077	11.1324
Down	ENSG00000138658	-1.26261	8.22e-30	ZGRF1	4q25	protein_coding	9.9926	10.0206	8.84634	8.63048
Down	ENSG00000176834	-1.2614	7.51e-33	VSIG10	12q24.23	protein_coding	10.0703	10.0682	8.87047	8.7467
Down	ENSG00000146918	-1.26128	1.72e-127	NCAPG2	7q36.3	protein_coding	12.245	12.2637	10.9977	10.9906
Down	ENSG00000127586	-1.26054	5.97e-28	CHTF18	16p13.3	protein_coding	9.83454	9.76182	8.5336	8.56613
Down	ENSG00000114790	-1.25803	1.67e-19	ARHGEF26 ENSG00000114790	3q25.2	protein_coding	9.28462	9.52743	8.17308	8.14604
Down	ENSG00000171320	-1.2565	4.69e-28	ESCO2	8p21.1	protein_coding	9.79247	9.86439	8.5403	8.62563
Down	ENSG00000067955	-1.25554	2.15e-58	CBFB	16q22.1	protein_coding	10.9481	10.9887	9.69597	9.73997
Down	ENSG00000129422	-1.25492	7.06e-31	MTUS1	8p22	protein_coding	9.94483	10.053	8.75425	8.7467
Down	ENSG00000139618	-1.25338	6.81e-69	BRCA2	13q13.1	protein_coding	11.233	11.2864	10.0258	9.98872
Down	ENSG00000076382	-1.24968	2.21e-93	SPAG5	17q11.2	protein_coding	11.9638	11.9069	10.7384	10.6292
Down	ENSG00000167513	-1.2487	1.98e-35	CDT1	16q24.3	protein_coding	10.3197	10.2266	8.97308	9.1013
Down	ENSG00000186185	-1.24668	1.59e-85	KIF18B	17q21.31	protein_coding	11.8341	11.7578	10.5057	10.606
Down	ENSG00000117650	-1.24463	3.04e-40	NEK2	1q32.3	protein_coding	10.4943	10.6579	9.31339	9.36258
Down	ENSG00000169213	-1.24435	0.00156	RAB3B	1p32.3	protein_coding	6.3565	6.44376	5.26681	5.21903
Down	ENSG00000173207	-1.24331	1.55e-70	CKS1B	1q21.3	protein_coding	11.3798	11.3076	10.098	10.1135
Down	ENSG00000078900	-1.24331	1.2e-07	TP73	1p36.32	protein_coding	7.78183	7.74813	6.5893	6.51996
Down	ENSG00000131153	-1.24175	1.78e-12	GINS2	16q24.1	protein_coding	8.72985	8.56546	7.51888	7.31826
Down	ENSG00000105058	-1.23958	6.17e-39	FAM32A	19p13.11	protein_coding	10.3516	10.4537	9.16087	9.17617
Down	ENSG00000168298	-1.23952	8.41e-159	H1-4	6p22.2	protein_coding	13.007	12.9765	11.7094	11.802
Down	ENSG00000165304	-1.23499	8.13e-70	MELK	9p13.2	protein_coding	11.3464	11.4394	10.1591	10.1612
Down	ENSG00000196550	-1.23464	1.14e-13	FAM72A	1q32.1	protein_coding	8.7661	9.06297	7.73871	7.64976
Down	ENSG00000153132	-1.23454	5.95e-34	CLGN	4q31.1	protein_coding	10.1191	10.1672	8.9278	8.89915
Down	ENSG00000140682	-1.23333	1.24e-26	TGFB1I1	16p11.2	protein_coding	9.85151	9.74682	8.57007	8.58624
Down	ENSG00000138185	-1.23331	7.54e-11	ENTPD1	10q24.1	protein_coding	8.35122	8.60758	7.19294	7.35388
Down	ENSG00000183287	-1.23319	1.63e-07	CCBE1	18q21.32	protein_coding	7.69316	7.8982	6.57632	6.62088
Down	ENSG00000205755	-1.23287	0.000257	CRLF2	Xp22.33	protein_coding	6.93154	6.804	5.47697	5.93508
Down	ENSG00000183856	-1.23262	1.31e-102	IQGAP3	1q22	protein_coding	12.0618	12.0192	10.8437	10.771
Down	ENSG00000162711	-1.23127	0.0135	NLRP3	1q44	protein_coding	5.95131	5.79767	5.02073	4.41198
Down	ENSG00000169607	-1.23122	1.28e-49	CKAP2L	2q14.1	protein_coding	10.9481	10.9895	9.82779	9.63288
Down	ENSG00000105889	-1.23103	0.00846	STEAP1B	7p15.3	protein_coding	6.16808	5.79767	4.90089	4.87122
Down	ENSG00000280165	-1.23049	0.00146	PCDH20	13q21.2	protein_coding	6.52312	6.44376	5.50464	5.11215
Down	ENSG00000129007	-1.23018	0.0315	CALML4	15q23	protein_coding	5.63021	5.3588	4.22209	4.6598
Down	ENSG00000165168	-1.22991	0.016	CYBB	Xp21.1	protein_coding	5.75914	5.73825	4.52202	4.80413
Down	ENSG00000077152	-1.22963	1.8e-29	UBE2T	1q32.1	protein_coding	9.97833	10.1359	8.80242	8.87074
Down	ENSG00000175305	-1.22602	1.91e-27	CCNE2	8q22.1	protein_coding	9.86709	9.80771	8.59281	8.65449
Down	ENSG00000180914	-1.22443	0.00261	OXTR	3p25.3	protein_coding	6.3011	6.51631	5.50464	4.93533
Down	ENSG00000133816	-1.22371	1.56e-254	MICAL2	11p15.3	protein_coding	13.8092	13.8332	12.5951	12.6008
Down	ENSG00000171488	-1.22351	3.22e-41	LRRC8C	1p22.2	protein_coding	10.5768	10.4766	9.30751	9.31518
Down	ENSG00000239887	-1.22318	1.51e-06	C1orf226	1q23.3	protein_coding	7.47272	7.72536	6.38114	6.45584
Down	ENSG00000105486	-1.22126	8.07e-48	LIG1	19q13.33	protein_coding	10.7024	10.6896	9.48817	9.46929
Down	ENSG00000146263	-1.22055	1.6e-58	MMS22L	6q16.1	protein_coding	11.0403	11.0225	9.83325	9.79284
Down	ENSG00000115687	-1.22033	5.21e-11	PASK	2q37.3	protein_coding	8.40147	8.38834	7.20141	7.19274
Down	ENSG00000066279	-1.22024	6.04e-183	ASPM	1q31.3	protein_coding	13.3144	13.3889	12.1297	12.1341
Down	ENSG00000100490	-1.21967	3.92e-22	CDKL1	14q22.1	protein_coding	9.51358	9.57279	8.26898	8.40567
Down	ENSG00000284946	-1.21938	1.54e-20		15q26.1	protein_coding	9.52118	9.65742	8.25275	8.5146
Down	ENSG00000176927	-1.21927	0.013	EFCAB5	17q11.2	protein_coding	5.63021	6.30731	4.67598	5.11215
Down	ENSG00000137812	-1.21442	3.3e-91	KNL1	15q15.1	protein_coding	11.7851	11.8276	10.5848	10.6036
Down	ENSG00000107282	-1.21376	0.00897	APBA1	9q21.12	protein_coding	5.93321	6.11046	4.67598	5.16658
Down	ENSG00000254979	-1.2134	0.0491		11q12.1	protein_coding	5.18629	5.61151	4.67598	3.87173
Down	ENSG00000182010	-1.21108	7.9e-16	RTKN2	10q21.2	protein_coding	9.05692	9.13386	7.77892	8.02604
Down	ENSG00000014138	-1.21057	2.12e-10	POLA2	11q13.1	protein_coding	8.46586	8.56118	7.49838	7.08381
Down	ENSG00000107566	-1.21023	4.78e-66	ERLIN1	10q24.31	protein_coding	11.2605	11.243	10.0623	10.0242
Down	ENSG00000138180	-1.20893	1.24e-68	CEP55	10q23.33	protein_coding	11.5349	11.6646	10.359	10.4309
Down	ENSG00000189067	-1.20715	2.23e-34	LITAF	16p13.13	protein_coding	10.2178	10.236	8.98786	9.06952
Down	ENSG00000185480	-1.20708	2.74e-23	PARPBP	12q23.2	protein_coding	9.67073	9.87132	8.59924	8.5406
Down	ENSG00000109576	-1.20576	5.53e-08	AADAT	4q33	protein_coding	8.04892	7.86386	6.71307	6.87084
Down	ENSG00000113810	-1.20425	6.49e-148	SMC4	3q25.33	protein_coding	12.9427	12.9957	11.7268	11.8079
Down	ENSG00000164611	-1.20407	2.22e-78	PTTG1 ENSG00000164611	5q33.3	protein_coding	11.5825	11.5914	10.3514	10.4239
Down	ENSG00000128408	-1.20372	0.0102	RIBC2	22q13.31	protein_coding	5.98686	6.22312	5.33004	4.4994
Down	ENSG00000197275	-1.2036	6.59e-14	RAD54B	8q22.1	protein_coding	9.10421	9.1876	8.15136	7.68747
Down	ENSG00000154165	-1.20121	4.55e-07	GPR15	3q11.2	protein_coding	7.8069	8.04028	6.95291	6.47753
Down	ENSG00000142945	-1.20091	8.25e-79	KIF2C	1p34.1	protein_coding	11.6499	11.648	10.4945	10.3971
Down	ENSG00000114480	-1.19904	2.51e-56	GBE1	3p12.2	protein_coding	11.082	11.085	9.83598	9.94657
Down	ENSG00000118193	-1.19844	1.02e-70	KIF14	1q32.1	protein_coding	11.4491	11.5347	10.3069	10.2817
Down	ENSG00000132329	-1.19797	1.33e-07	RAMP1	2q37.3	protein_coding	7.9932	7.77794	6.7366	6.7152
Down	ENSG00000145220	-1.19681	5.93e-27	LYAR	4p16.3	protein_coding	9.9117	9.85743	8.64969	8.75116
Down	ENSG00000181544	-1.19673	2.71e-09	FANCB	Xp22.2	protein_coding	8.1425	8.35905	7.13214	7.01131
Down	ENSG00000197238	-1.19642	4.99e-09	H4C11	6p22.1	protein_coding	11.1165	11.5144	10.1205	10.1494
Down	ENSG00000138182	-1.19451	2.74e-97	KIF20B	10q23.31	protein_coding	12.0299	12.1055	10.8605	10.8901
Down	ENSG00000109084	-1.19422	1.15e-38	TMEM97	17q11.2	protein_coding	10.4873	10.4362	9.31143	9.22828
Down	ENSG00000101447	-1.19384	4.8e-51	FAM83D	20q11.23	protein_coding	10.88	10.9589	9.72273	9.73547
Down	ENSG00000186638	-1.19229	4.06e-28	KIF24	9p13.3	protein_coding	9.94483	10.0621	8.7856	8.85425
Down	ENSG00000156787	-1.19175	5.13e-20	TBC1D31	8q24.13	protein_coding	9.43051	9.3797	8.19872	8.25682
Down	ENSG00000185565	-1.18994	0.00141	LSAMP	3q13.31	protein_coding	6.67248	6.42504	5.36065	5.54088
Down	ENSG00000158163	-1.18967	0.000275	DZIP1L ENSG00000158163	3q22.3	protein_coding	7.02853	6.90202	6.0466	5.54088
Down	ENSG00000144554	-1.18898	8.1e-36	FANCD2	3p25.3	protein_coding	10.3422	10.3029	9.16087	9.11521
Down	ENSG00000134259	-1.18856	0.000197	NGF	1p13.2	protein_coding	6.86624	7.00646	5.77843	5.8378
Down	ENSG00000004777	-1.1878	4.56e-13	ARHGAP33	19q13.12	protein_coding	8.7377	8.72702	7.54576	7.58128
Down	ENSG00000091409	-1.18671	2.18e-230	ITGA6	2q31.1	protein_coding	13.8421	13.8885	12.687	12.6695
Down	ENSG00000162073	-1.18603	3.9e-20	PAQR4	16p13.3	protein_coding	9.64454	9.51199	8.30089	8.51984
Down	ENSG00000100479	-1.18512	2.94e-14	POLE2	14q21.3	protein_coding	9.30236	9.23136	8.29694	7.82073
Down	ENSG00000145386	-1.18386	9.78e-106	CCNA2	4q27	protein_coding	12.1319	12.1779	10.9775	10.9659
Down	ENSG00000093009	-1.18381	8.87e-21	CDC45	22q11.21	protein_coding	9.58635	9.46236	8.37398	8.33019
Down	ENSG00000272196	-1.18284	7.41e-155	H2AC19	1q21.2	protein_coding	13.5699	13.4574	12.3174	12.3509
Down	ENSG00000263513	-1.18216	1.31e-11	FAM72C	1q21.1	protein_coding	8.6655	8.84439	7.73287	7.40005
Down	ENSG00000213967	-1.18187	0.00146	ZNF726	19p12	protein_coding	6.54713	6.51631	5.47697	5.36584
Down	ENSG00000163293	-1.18146	2.29e-07	NIPAL1	4p12	protein_coding	7.86536	7.9515	6.9018	6.56118
Down	ENSG00000171992	-1.18	6.77e-32	SYNPO	5q33.1	protein_coding	10.3031	10.4127	9.26769	9.07664
Down	ENSG00000188167	-1.17839	8.1e-16	TMPPE	3p22.3	protein_coding	9.03586	9.1018	7.92943	7.87077
Down	ENSG00000132646	-1.17355	3.41e-71	PCNA	20p12.3	protein_coding	11.5304	11.604	10.3665	10.4281
Down	ENSG00000163507	-1.17313	1.07e-64	CIP2A	3q13.13	protein_coding	11.2875	11.3197	10.1405	10.1238
Down	ENSG00000106809	-1.17298	0.013	OGN	9q22.31	protein_coding	5.73844	6.20128	4.90089	4.93533
Down	ENSG00000106366	-1.17288	2.21e-119	SERPINE1 ENSG00000106366	7q22.1	protein_coding	12.5354	12.4704	11.3482	11.3144
Down	ENSG00000260007	-1.17282	1.92e-05		15q23	protein_coding	7.47898	7.73299	6.7366	6.08392
Down	ENSG00000138160	-1.17164	2.12e-112	KIF11	10q23.33	protein_coding	12.3166	12.3752	11.1841	11.1645
Down	ENSG00000058091	-1.17156	7.05e-15	CDK14	7q21.13	protein_coding	9.01018	9.15956	8.00888	7.82073
Down	ENSG00000112742	-1.17105	6.29e-42	TTK	6q14.1	protein_coding	10.5949	10.6599	9.4637	9.45569
Down	ENSG00000111206	-1.17057	1.26e-129	FOXM1	12p13.33	protein_coding	12.5533	12.5613	11.4094	11.3626
Down	ENSG00000175063	-1.16976	6.04e-90	UBE2C	20q13.12	protein_coding	11.9167	11.9044	10.7729	10.7071
Down	ENSG00000284952	-1.16976	0.0375		3q25.31	protein_coding	5.3316	5.70759	4.57518	4.41198
Down	ENSG00000160957	-1.16957	2.71e-39	RECQL4	8q24.3	protein_coding	10.6876	10.5985	9.54091	9.40565
Down	ENSG00000111875	-1.16943	8.24e-19	ASF1A	6q22.31	protein_coding	9.4061	9.50309	8.19872	8.40001
Down	ENSG00000183762	-1.16656	0.00224	KREMEN1	22q12.1	protein_coding	6.57075	6.36737	5.33004	5.45601
Down	ENSG00000179912	-1.16639	5.93e-62	R3HDM2	12q13.3	protein_coding	11.2404	11.2443	10.0957	10.0587
Down	ENSG00000188486	-1.16591	7.32e-87	H2AX	11q23.3	protein_coding	11.9804	11.9574	10.7536	10.8625
Down	ENSG00000117399	-1.165	1.24e-84	CDC20 ENSG00000117399	1p34.2	protein_coding	12.0758	11.9684	10.8403	10.885
Down	ENSG00000167306	-1.16435	1.23e-07	MYO5B	18q21.1	protein_coding	7.92613	7.95802	6.89135	6.69682
Down	ENSG00000177084	-1.164	2e-97	POLE	12q24.33	protein_coding	12.0061	12.0035	10.845	10.8396
Down	ENSG00000140534	-1.1628	4.87e-37	TICRR	15q26.1	protein_coding	10.4206	10.449	9.30358	9.24419
Down	ENSG00000081913	-1.15995	5.55e-11	PHLPP1	18q21.33	protein_coding	8.61812	8.49989	7.48455	7.34211
Down	ENSG00000138604	-1.15937	1.25e-31	GLCE	15q23	protein_coding	10.2683	10.1771	9.0735	9.06952
Down	ENSG00000239605	-1.15811	0.0366	STPG4	2p21	protein_coding	5.3316	5.79767	4.46681	4.6598
Down	ENSG00000092470	-1.15807	8.16e-27	WDR76	15q15.3	protein_coding	9.99915	9.94216	8.87047	8.76004
Down	ENSG00000135451	-1.15785	3.23e-48	TROAP	12q13.12	protein_coding	11.054	10.9556	9.89729	9.79931
Down	ENSG00000100526	-1.1575	1.33e-42	CDKN3 ENSG00000100526	14q22.2	protein_coding	10.6534	10.6797	9.53589	9.48544
Down	ENSG00000175087	-1.15481	5.26e-12	PDIK1L ENSG00000175087	1p36.11	protein_coding	8.80645	8.63635	7.57868	7.60118
Down	ENSG00000116237	-1.15417	1.02e-121	ICMT	1p36.31	protein_coding	12.4576	12.4488	11.3139	11.2847
Down	ENSG00000012048	-1.15291	1.59e-41	BRCA1 ENSG00000012048	17q21.31	protein_coding	10.738	10.842	9.5837	9.70362
Down	ENSG00000125319	-1.15288	8.6e-11	HROB	17q21.31	protein_coding	8.52448	8.47735	7.36131	7.37715
Down	ENSG00000259316	-1.15239	3.43e-05		15q22.31	protein_coding	7.29272	7.77055	6.2401	6.62088
Down	ENSG00000166025	-1.15175	5.35e-94	AMOTL1	11q21	protein_coding	12.0442	12.0011	10.8838	10.8615
Down	ENSG00000213988	-1.15169	4.22e-14	ZNF90	19p12	protein_coding	9.05063	9.10768	8.07035	7.7689
Down	ENSG00000137807	-1.15141	7.27e-76	KIF23	15q23	protein_coding	11.6797	11.6966	10.4988	10.5837
Down	ENSG00000119397	-1.15114	3.38e-38	CNTRL	9q33.2	protein_coding	10.5414	10.6609	9.44954	9.45842
Down	ENSG00000163923	-1.15092	1.1e-06	RPL39L	3q27.3	protein_coding	7.67148	7.79262	6.5893	6.64025
Down	ENSG00000152558	-1.15008	1.23e-119	TMEM123	11q22.2	protein_coding	13.0734	13.2075	11.9751	12.0093
Down	ENSG00000141449	-1.14997	5.42e-07	GREB1L	18q11.1	protein_coding	7.74078	7.99022	6.77119	6.7152
Down	ENSG00000091622	-1.14991	4.51e-21	PITPNM3	17p13.1	protein_coding	9.7098	9.66343	8.64348	8.42255
Down	ENSG00000146670	-1.14977	5.68e-59	CDCA5	11q13.1	protein_coding	11.206	11.2228	10.0424	10.096
Down	ENSG00000106538	-1.14738	0.00128	RARRES2	7q36.1	protein_coding	6.82755	6.92885	6.12	5.26965
Down	ENSG00000161692	-1.14726	6.13e-26	DBF4B	17q21.31	protein_coding	10.0046	9.95527	8.91239	8.75116
Down	ENSG00000138346	-1.14585	1.26e-23	DNA2	10q21.3	protein_coding	9.73876	9.79136	8.60245	8.65449
Down	ENSG00000122952	-1.14483	6.99e-72	ZWINT	10q21.1	protein_coding	11.5536	11.5935	10.449	10.4085
Down	ENSG00000163040	-1.14215	0.0435	CCDC74A	2q21.1	protein_coding	5.53738	5.43563	4.62646	4.31892
Down	ENSG00000174442	-1.13964	8.34e-35	ZWILCH	15q22.31	protein_coding	10.3928	10.4788	9.27172	9.33314
Down	ENSG00000092445	-1.13954	2.44e-13	TYRO3 ENSG00000092445	15q15.1	protein_coding	9.02522	8.84791	7.80698	7.82919
Down	ENSG00000128656	-1.13888	1.62e-10	CHN1	2q31.1	protein_coding	8.45321	8.57398	7.37637	7.41136
Down	ENSG00000275714	-1.1388	8.93e-28	H3C1	6p22.2	protein_coding	10.1703	10.0408	8.97308	8.98116
Down	ENSG00000156970	-1.13867	4.08e-62	BUB1B	15q15.1	protein_coding	11.3034	11.338	10.1924	10.1745
Down	ENSG00000157557	-1.13828	1.07e-16	ETS2	21q22.2	protein_coding	9.23929	9.34028	8.22391	8.08376
Down	ENSG00000136108	-1.13821	1.21e-87	CKAP2	13q14.3	protein_coding	12.009	12.0937	10.9227	10.9041
Down	ENSG00000151287	-1.13811	4.98e-10	TEX30	13q33.1	protein_coding	8.50623	8.68042	7.61722	7.28174
Down	ENSG00000168497	-1.13725	2.17e-20	CAVIN2	2q32.3	protein_coding	9.74656	9.59179	8.48233	8.61589
Down	ENSG00000064199	-1.13637	5.79e-15	SPA17	11q24.2	protein_coding	9.04221	9.19591	7.97959	8.01125
Down	ENSG00000132182	-1.13594	1.35e-38	NUP210	3p25.1	protein_coding	10.5658	10.5312	9.41167	9.42532
Down	ENSG00000169679	-1.13574	1.51e-69	BUB1	2q13	protein_coding	11.7199	11.7874	10.5595	10.6851
Down	ENSG00000228716	-1.13519	6.6e-90	DHFR	5q14.1	protein_coding	12.1187	12.1949	10.9885	11.0605
Down	ENSG00000198554	-1.13463	2.69e-44	WDHD1	14q22.3	protein_coding	11.012	11.1506	10.0114	9.87482
Down	ENSG00000237649	-1.1345	2.73e-66	KIFC1	6p21.32	protein_coding	11.5741	11.604	10.5125	10.3886
Down	ENSG00000125885	-1.13442	3.48e-61	MCM8	20p12.3	protein_coding	11.3157	11.3823	10.2146	10.2186
Down	ENSG00000138193	-1.13369	6.77e-46	PLCE1	10q23.33	protein_coding	10.9843	11.067	9.82642	9.96971
Down	ENSG00000047597	-1.13362	1.9e-11	XK	Xp21.1	protein_coding	8.70339	8.61998	7.49148	7.61103
Down	ENSG00000146047	-1.13358	0.0146	H2BC1	6p22.2	protein_coding	6.25811	5.88245	4.72385	5.36584
Down	ENSG00000152137	-1.13273	0.00417	HSPB8	12q24.23	protein_coding	6.28691	6.44376	5.26681	5.36584
Down	ENSG00000114200	-1.13265	0.00437	BCHE	3q26.1	protein_coding	6.22872	6.55126	5.23412	5.45601
Down	ENSG00000135069	-1.1326	3.29e-53	PSAT1	9q21.2	protein_coding	11.0928	11.1675	9.9932	10.0075
Down	ENSG00000176208	-1.13022	6.17e-45	ATAD5	17q11.2	protein_coding	10.8105	10.8786	9.72861	9.70362
Down	ENSG00000154920	-1.12946	4.03e-08	EME1	17q21.33	protein_coding	8.07392	8.12392	7.04059	6.93496
Down	ENSG00000164109	-1.12932	1.84e-44	MAD2L1	4q27	protein_coding	10.7861	10.8464	9.69597	9.68276
Down	ENSG00000198807	-1.12845	0.0192	PAX9	14q13.3	protein_coding	5.87749	5.85474	4.94195	4.73377
Down	ENSG00000085365	-1.12736	3.03e-42	SCAMP1	5q14.1	protein_coding	10.7341	10.8117	9.67177	9.62075
Down	ENSG00000143061	-1.12687	0.00628	IGSF3	1p13.1	protein_coding	6.18348	6.32761	5.16644	5.26965
Down	ENSG00000164181	-1.12683	0.000164	ELOVL7 ENSG00000164181	5q12.1	protein_coding	7.04548	7.37164	5.94927	6.31835
Down	ENSG00000176619	-1.12654	4.48e-146	LMNB2	19p13.3	protein_coding	13.1042	13.0873	12.0072	11.9275
Down	ENSG00000170264	-1.12641	7.47e-10	FAM161A	2p15	protein_coding	8.38158	8.46823	7.3461	7.28174
Down	ENSG00000163535	-1.12582	1.71e-44	SGO2	2q33.1	protein_coding	10.7829	10.8108	9.67329	9.67574
Down	ENSG00000165716	-1.12412	3.33e-05	DIPK1B	9q34.3	protein_coding	7.46013	7.2704	6.30449	6.26945
Down	ENSG00000157193	-1.12338	1.52e-30	LRP8	1p32.3	protein_coding	10.3057	10.2599	9.22674	9.09078
Down	ENSG00000158373	-1.1233	3.31e-76	H2BC5	6p22.2	protein_coding	12.1112	11.9784	10.9163	10.9378
Down	ENSG00000166002	-1.12294	0.00173	SMCO4	11q21	protein_coding	6.76751	6.60214	5.82307	5.36584
Down	ENSG00000184445	-1.12247	5.39e-99	KNTC1	12q24.31	protein_coding	12.1507	12.1765	11.0349	11.0506
Down	ENSG00000100626	-1.12204	0.0493	GALNT16	14q24.1	protein_coding	5.60756	5.3188	4.34963	4.6598
Down	ENSG00000160352	-1.12174	1.14e-27	ZNF714	19p12	protein_coding	10.1875	10.2913	9.20582	9.01864
Down	ENSG00000115163	-1.12156	2.56e-16	CENPA	2p23.3	protein_coding	9.22075	9.21783	8.10692	8.11177
Down	ENSG00000071539	-1.12099	1.85e-18	TRIP13	5p15.33	protein_coding	9.51206	9.57915	8.32438	8.55087
Down	ENSG00000143401	-1.12009	2.07e-79	ANP32E	1q21.2	protein_coding	11.9985	12.0607	10.8558	10.9707
Down	ENSG00000160949	-1.11952	2.03e-42	TONSL	8q24.3	protein_coding	10.858	10.766	9.68241	9.71736
Down	ENSG00000125968	-1.11852	6.05e-48	ID1	20q11.21	protein_coding	10.9985	10.9367	9.85894	9.848
Down	ENSG00000183763	-1.11734	7.76e-10	TRAIP	3p21.31	protein_coding	8.43403	8.41705	7.3461	7.30619
Down	ENSG00000101003	-1.11713	1.62e-29	GINS1	20p11.21	protein_coding	10.1722	10.191	9.03369	9.11174
Down	ENSG00000172731	-1.117	1.47e-19	LRRC20	10q22.1	protein_coding	9.53775	9.50309	8.42917	8.39431
Down	ENSG00000112029	-1.11698	1.77e-29	FBXO5	6q25.2	protein_coding	10.1942	10.146	9.06423	9.05516
Down	ENSG00000109255	-1.11523	2.85e-06	NMU	4q12	protein_coding	7.76657	7.63049	6.60217	6.64025
Down	ENSG00000157657	-1.11468	1.56e-18	ZNF618	9q32	protein_coding	9.47343	9.60225	8.36646	8.50407
Down	ENSG00000163694	-1.11441	2.09e-17	RBM47	4p14	protein_coding	9.35941	9.33778	8.27702	8.20574
Down	ENSG00000112769	-1.11384	0.00186	LAMA4	6q21	protein_coding	6.53518	6.69883	5.55845	5.58151
Down	ENSG00000156398	-1.11378	4.76e-15	SFXN2	10q24.32	protein_coding	9.21888	9.11061	8.11592	8.00379
Down	ENSG00000070081	-1.11377	4.15e-35	NUCB2	11p15.1	protein_coding	10.7438	10.8455	9.57557	9.79931
Down	ENSG00000049130	-1.11114	4.32e-10	KITLG	12q21.32	protein_coding	8.50623	8.49541	7.47058	7.33023
Down	ENSG00000168615	-1.10998	8.44e-150	ADAM9	8p11.22	protein_coding	13.3296	13.4148	12.2618	12.2634
Down	ENSG00000136542	-1.10869	1.36e-66	GALNT5	2q24.1	protein_coding	11.5668	11.6205	10.4525	10.525
Down	ENSG00000135913	-1.10591	1.23e-28	USP37	2q35	protein_coding	10.177	10.2965	9.16087	9.10479
Down	ENSG00000165816	-1.10578	0.00343	VWA2	10q25.3	protein_coding	6.38342	6.68315	5.63556	5.31854
Down	ENSG00000198929	-1.10569	0.000218	NOS1AP	1q23.3	protein_coding	7.04548	7.10384	6.00845	6.02622
Down	ENSG00000164087	-1.10533	4.35e-21	POC1A	3p21.2	protein_coding	9.79749	9.66542	8.62783	8.64972
Down	ENSG00000197837	-1.10423	8.04e-40	H4-16	12p12.3	protein_coding	10.7341	10.6915	9.57557	9.65685
Down	ENSG00000137804	-1.10403	3.12e-81	NUSAP1	15q15.1	protein_coding	11.9447	12.018	10.8962	10.8573
Down	ENSG00000100749	-1.10305	6.26e-43	VRK1	14q32.2	protein_coding	10.8073	10.7826	9.68392	9.7105
Down	ENSG00000088325	-1.10282	4e-163	TPX2	20q11.21	protein_coding	13.3851	13.4362	12.2884	12.3298
Down	ENSG00000120693	-1.10156	0.0335	SMAD9	13q13.3	protein_coding	5.75914	5.64426	4.52202	4.93533
Down	ENSG00000197903	-1.10156	1.39e-124	H2BC12	6p22.1	protein_coding	12.6352	12.6293	11.5271	11.5373
Down	ENSG00000111647	-1.09958	8.32e-34	UHRF1BP1L	12q23.1	protein_coding	10.4051	10.449	9.33282	9.33016
Down	ENSG00000146410	-1.09943	2.95e-07	MTFR2	6q23.3	protein_coding	8.11466	8.1181	6.82705	7.25686
Down	ENSG00000137563	-1.09918	1.48e-23	GGH	8q12.3	protein_coding	9.83698	9.89192	8.78842	8.75116
Down	ENSG00000106034	-1.09834	2.08e-06	CPED1	7q31.31	protein_coding	7.77676	7.79262	6.80496	6.60126
Down	ENSG00000068615	-1.09782	0.00743	REEP1	2p11.2	protein_coding	6.22872	6.34763	5.09542	5.45601
Down	ENSG00000124641	-1.09774	3.82e-31	MED20	6p21.1	protein_coding	10.3022	10.2796	9.19312	9.20572
Down	ENSG00000242265	-1.09737	2.32e-98	PEG10	7q21.3	protein_coding	12.3457	12.4086	11.2535	11.3106
Down	ENSG00000073792	-1.09727	1.09e-56	IGF2BP2	3q27.2	protein_coding	11.4331	11.5005	10.3108	10.4378
Down	ENSG00000179134	-1.09546	2.07e-66	SAMD4B	19q13.2	protein_coding	11.5905	11.645	10.5537	10.4881
Down	ENSG00000138030	-1.09545	0.00177	KHK	2p23.3	protein_coding	6.82755	6.55126	5.61031	5.73349
Down	ENSG00000162062	-1.09384	9.68e-07	TEDC2	16p13.3	protein_coding	7.84129	7.87079	6.74822	6.83767
Down	ENSG00000154864	-1.09383	7.98e-05	PIEZO2	18p11.21	protein_coding	7.29272	7.28085	6.13778	6.3422
Down	ENSG00000206190	-1.0932	3.08e-16	ATP10A	15q12	protein_coding	9.43051	9.39421	8.20716	8.46117
Down	ENSG00000151849	-1.09311	4e-25	CENPJ	13q12.13	protein_coding	9.9926	10.1083	8.99519	8.92306
Down	ENSG00000158856	-1.09014	0.000283	DMTN	8p21.3	protein_coding	7.06224	7.0801	6.102	5.93508
Down	ENSG00000013810	-1.08946	2.59e-95	TACC3	4p16.3	protein_coding	12.191	12.1681	11.0891	11.0952
Down	ENSG00000151150	-1.08945	8.99e-06	ANK3	10q21.2	protein_coding	7.54604	7.81436	6.68915	6.54072
Down	ENSG00000134057	-1.08868	1.32e-102	CCNB1	5q13.2	protein_coding	12.4017	12.3586	11.2778	11.3114
Down	ENSG00000109738	-1.08595	2.1e-12	GLRB	4q32.1	protein_coding	8.97078	9.03546	7.79021	8.07667
Down	ENSG00000149564	-1.08475	4.98e-58	ESAM	11q24.2	protein_coding	11.4001	11.3417	10.2931	10.2863
Down	ENSG00000198814	-1.08419	0.000476	GK	Xp21.2	protein_coding	6.98525	6.99381	6.0466	5.8378
Down	ENSG00000087502	-1.08409	8.19e-33	ERGIC2	12p11.22	protein_coding	10.6603	10.8081	9.73154	9.5585
Down	ENSG00000133302	-1.08298	4.4e-18	SLF1	5q15	protein_coding	9.489	9.60433	8.5201	8.41132
Down	ENSG00000169129	-1.08232	1.28e-29	AFAP1L2	10q25.3	protein_coding	10.2845	10.3971	9.28575	9.23467
Down	ENSG00000152229	-1.08101	0.00255	PSTPIP2 ENSG00000152229	18q21.1	protein_coding	6.49871	6.78943	5.5318	5.73349
Down	ENSG00000173200	-1.08071	0.0151	PARP15	3q21.1	protein_coding	6.32906	5.88245	5.02073	5.26965
Down	ENSG00000105894	-1.07848	0.000897	PTN	7q33	protein_coding	6.86624	6.83269	5.84489	5.80386
Down	ENSG00000198074	-1.07317	0.0225	AKR1B10	7q33	protein_coding	5.87749	6.15659	5.29877	4.6598
Down	ENSG00000179242	-1.07313	1.79e-19	CDH4	20q13.33	protein_coding	9.62352	9.6514	8.61837	8.5146
Down	ENSG00000138336	-1.07161	1.61e-09	TET1	10q21.3	protein_coding	8.51538	8.47735	7.50524	7.36556
Down	ENSG00000198056	-1.06996	1.2e-14	PRIM1	12q13.3	protein_coding	9.27567	9.39902	8.15573	8.40567
Down	ENSG00000173456	-1.0697	3.41e-38	RNF26	11q23.3	protein_coding	11.0012	10.9409	9.99563	9.795
Down	ENSG00000188610	-1.06966	2.09e-12	FAM72B	1p11.2	protein_coding	8.9928	9.23136	8.13817	7.9505
Down	ENSG00000154429	-1.06873	1.04e-19	CCSAP	1q42.13	protein_coding	9.70581	9.67139	8.56351	8.70133
Down	ENSG00000285901	-1.06808	0.0174		12p13.32	protein_coding	5.93321	6.68315	5.63556	4.93533
Down	ENSG00000165244	-1.06626	1.45e-30	ZNF367	9q22.32	protein_coding	10.5104	10.6886	9.50025	9.57871
Down	ENSG00000089685	-1.06427	1.39e-59	BIRC5	17q25.3	protein_coding	11.4555	11.4206	10.3741	10.38
Down	ENSG00000099219	-1.06306	3.23e-10	ERMP1	9p24.1	protein_coding	8.61529	8.79421	7.57868	7.74226
Down	ENSG00000076003	-1.06279	2.7e-40	MCM6	2q21.3	protein_coding	10.9064	10.9343	9.92443	9.78198
Down	ENSG00000134108	-1.06246	3.11e-40	ARL8B	3p26.1	protein_coding	10.9616	11.0624	10.0138	9.87686
Down	ENSG00000109805	-1.06071	1.5e-85	NCAPG	4p15.31	protein_coding	12.0753	12.0543	11.0013	11.0112
Down	ENSG00000113645	-1.05944	1.5e-15	WWC1	5q34	protein_coding	9.3729	9.28165	8.23634	8.33019
Down	ENSG00000080493	-1.05903	0.00337	SLC4A4	4q13.3	protein_coding	6.74692	6.49851	5.47697	5.80386
Down	ENSG00000075218	-1.05845	5.52e-39	GTSE1	22q13.31	protein_coding	10.7848	10.8526	9.72714	9.80361
Down	ENSG00000203791	-1.05795	6.03e-16	EEF1AKMT2	10q26.13	protein_coding	9.36617	9.33277	8.34366	8.25053
Down	ENSG00000169612	-1.0578	3.92e-12	RAMAC	15q25.2	protein_coding	8.99717	9.04469	8.09331	7.82073
Down	ENSG00000107902	-1.05655	0.000111	LHPP	10q26.13	protein_coding	7.54604	7.2704	6.53666	6.21883
Down	ENSG00000161999	-1.05494	1.83e-21	JMJD8	16p13.3	protein_coding	9.94144	9.84867	8.90722	8.77763
Down	ENSG00000175793	-1.05468	7.64e-44	SFN	1p36.11	protein_coding	10.9408	10.9384	9.89075	9.885
Down	ENSG00000180611	-1.05414	0.00286	MB21D2	3q29	protein_coding	6.62815	6.77472	5.47697	5.93508
Down	ENSG00000000460	-1.05333	1.06e-22	C1orf112	1q24.2	protein_coding	10.1241	10.1616	8.96812	9.22828
Down	ENSG00000024526	-1.05301	3.36e-72	DEPDC1	1p31.3	protein_coding	11.8203	11.8658	10.8101	10.7688
Down	ENSG00000168496	-1.05245	1.35e-64	FEN1	11q12.2	protein_coding	11.6024	11.5867	10.552	10.5354
Down	ENSG00000143494	-1.05194	0.000916	VASH2	1q32.3	protein_coding	6.85666	6.98105	5.84489	5.99647
Down	ENSG00000104147	-1.05178	3.4e-05	OIP5	15q15.1	protein_coding	7.47272	7.52016	6.49588	6.45584
Down	ENSG00000116299	-1.04834	0.00866	ELAPOR1	1p13.3	protein_coding	6.49871	6.17911	5.39062	5.36584
Down	ENSG00000129680	-1.04806	1.37e-38	MAP7D3	Xq26.3	protein_coding	10.8363	10.9466	9.87228	9.8143
Down	ENSG00000121957	-1.04671	1.18e-66	GPSM2	1p13.3	protein_coding	11.7451	11.7498	10.6621	10.7478
Down	ENSG00000006634	-1.04604	1.98e-30	DBF4	7q21.12	protein_coding	10.3836	10.4606	9.39143	9.36549
Down	ENSG00000121236	-1.04552	2.01e-10	TRIM6	11p15.4	protein_coding	8.66276	8.70002	7.64235	7.65928
Down	ENSG00000180801	-1.04526	1.37e-34	ARSJ	4q26	protein_coding	10.6311	10.6058	9.6126	9.53542
Down	ENSG00000137135	-1.04476	1.17e-07	ARHGEF39	9p13.3	protein_coding	8.25974	8.24093	7.3461	7.0696
Down	ENSG00000134690	-1.04448	7.41e-51	CDCA8	1p34.3	protein_coding	11.2866	11.2423	10.1956	10.2552
Down	ENSG00000076641	-1.0435	6.06e-44	PAG1	8q21.13	protein_coding	10.9876	11.0171	9.93591	9.99061
Down	ENSG00000106462	-1.04329	2.7e-56	EZH2	7q36.1	protein_coding	11.4775	11.5644	10.457	10.504
Down	ENSG00000162063	-1.04282	3.08e-32	CCNF	16p13.3	protein_coding	10.8277	10.6748	9.77195	9.6497
Down	ENSG00000164649	-1.04245	1.71e-66	CDCA7L	7p15.3	protein_coding	11.8402	11.9039	10.7843	10.8819
Down	ENSG00000139880	-1.04197	2.43e-13	CDH24	14q11.2	protein_coding	9.13424	9.05994	8.06106	8.07667
Down	ENSG00000029534	-1.04182	1.91e-15	ANK1	8p11.21	protein_coding	9.3492	9.3797	8.39631	8.25053
Down	ENSG00000213551	-1.03966	1.91e-52	DNAJC9	10q22.2	protein_coding	11.3034	11.3051	10.2941	10.2347
Down	ENSG00000129355	-1.03792	6.25e-14	CDKN2D	19p13.2	protein_coding	9.18485	9.14534	8.13817	8.13925
Down	ENSG00000134551	-1.03773	0.0147	PRH2	12p13.2	protein_coding	6.24349	6.20128	4.98188	5.54088
Down	ENSG00000170786	-1.03751	0.00834	SDR16C5	8q12.1	protein_coding	6.51097	6.24463	5.50464	5.31854
Down	ENSG00000058335	-1.03707	9.16e-07	RASGRF1	15q25.1	protein_coding	8.03625	8.02171	6.9018	7.1393
Down	ENSG00000214193	-1.03682	2.68e-18	SH3D21	1p34.3	protein_coding	9.66799	9.58126	8.59924	8.59619
Down	ENSG00000100297	-1.03604	3.14e-48	MCM5	22q12.3	protein_coding	11.2478	11.176	10.1721	10.1894
Down	ENSG00000149970	-1.03542	0.0427	CNKSR2	Xp22.12	protein_coding	5.73844	5.90964	4.46681	5.26965
Down	ENSG00000162104	-1.03423	1.02e-26	ADCY9	16p13.3	protein_coding	10.2243	10.1882	9.17386	9.18279
Down	ENSG00000149418	-1.03378	0.0394	ST14	11q24.3	protein_coding	5.65252	5.85474	4.90089	4.73377
Down	ENSG00000278259	-1.0331	1.08e-88	MYO19	17q12	protein_coding	12.3294	12.2975	11.3125	11.2465
Down	ENSG00000181938	-1.033	4.33e-07	GINS3	16q21	protein_coding	8.032	8.18082	7.11429	7.0696
Down	ENSG00000145555	-1.03257	6.72e-128	MYO10	5p15.1	protein_coding	12.9514	12.9304	11.9193	11.8981
Down	ENSG00000138031	-1.03253	3.78e-13	ADCY3	2p23.3	protein_coding	9.24297	9.07803	8.12486	8.16622
Down	ENSG00000167325	-1.03111	2.2e-92	RRM1	11p15.4	protein_coding	12.2961	12.3148	11.2878	11.2607
Down	ENSG00000167670	-1.02944	2.58e-40	CHAF1A	19p13.3	protein_coding	10.947	10.9823	9.88549	9.99625
Down	ENSG00000113048	-1.02904	1.6e-48	MRPS27	5q13.2	protein_coding	11.1865	11.185	10.1405	10.1811
Down	ENSG00000166508	-1.0266	7.5e-119	MCM7	7q22.1	protein_coding	12.8362	12.8079	11.8054	11.7869
Down	ENSG00000152495	-1.02503	5.26e-13	CAMK4	5q22.1	protein_coding	9.14608	9.05994	8.07958	8.10482
Down	ENSG00000184992	-1.02477	6.04e-30	BRI3BP	12q24.31	protein_coding	10.6269	10.6006	9.68241	9.48276
Down	ENSG00000079616	-1.02422	4.75e-39	KIF22	16p11.2	protein_coding	10.8496	10.8394	9.84412	9.79931
Down	ENSG00000111799	-1.02243	1.03e-39	COL12A1	6q14.1	protein_coding	10.9052	10.9483	9.94351	9.8625
Down	ENSG00000205426	-1.02133	1.46e-108	KRT81	12q13.13	protein_coding	12.7195	12.6786	11.6676	11.6926
Down	ENSG00000104205	-1.02042	4.04e-06	SGK3 ENSG00000104205	8q13.1	protein_coding	7.86536	7.88456	6.95291	6.78645
Down	ENSG00000150938	-1.01963	4.59e-125	CRIM1	2p22.2	protein_coding	12.9227	12.9225	11.9148	11.8911
Down	ENSG00000120868	-1.01912	1.35e-29	APAF1	12q23.1	protein_coding	10.485	10.6151	9.50368	9.56864
Down	ENSG00000123500	-1.0191	0.0296	COL10A1	6q22.1	protein_coding	5.87749	5.93633	5.02073	4.93533
Down	ENSG00000130940	-1.01856	1.11e-06	CASZ1	1p36.22	protein_coding	8.0985	7.98384	7.11429	6.96598
Down	ENSG00000087586	-1.01806	1.79e-70	AURKA	20q13.2	protein_coding	11.8447	11.8702	10.8287	10.8542
Down	ENSG00000103995	-1.01751	1.09e-19	CEP152	15q21.1	protein_coding	9.84547	10.0392	8.94052	8.9191
Down	ENSG00000082014	-1.01598	4e-11	SMARCD3	7q36.1	protein_coding	9.01234	8.84086	7.94971	7.90319
Down	ENSG00000072135	-1.01506	1.38e-11	PTPN18	2q21.1	protein_coding	8.94165	8.92655	7.88801	7.98119
Down	ENSG00000166451	-1.01488	4.32e-41	CENPN	16q23.2	protein_coding	10.9492	10.9351	9.92187	9.94072
Down	ENSG00000166250	-1.01272	1.53e-14	CLMP	11q24.1	protein_coding	9.3094	9.44155	8.4183	8.31219
Down	ENSG00000162105	-1.01158	3.1e-19	SHANK2	11q13.4	protein_coding	9.90822	9.76182	8.82455	8.84594
Down	ENSG00000184709	-1.01089	0.0243	LRRC26	9q34.3	protein_coding	5.8963	6.15659	5.09542	5.11215
Down	ENSG00000168389	-1.01065	4.8e-06	MFSD2A	1p34.2	protein_coding	7.9077	7.96452	6.79379	7.11182
Down	ENSG00000087903	-1.01019	1.33e-06	RFX2 ENSG00000087903	19p13.3	protein_coding	8.0985	7.98384	6.98273	7.1393
Down	ENSG00000106100	-1.00973	2.6e-07	NOD1	7p14.3	protein_coding	8.17368	8.20297	7.23484	7.15285
Down	ENSG00000196335	-1.00951	0.0389	STK31	7p15.3	protein_coding	5.67448	5.96253	4.94195	4.87122
Down	ENSG00000119771	-1.00868	2.58e-20	KLHL29	2p24.1	protein_coding	9.93917	9.83456	8.90462	8.86664
Down	ENSG00000196081	-1.00734	1.94e-13	ZNF724	19p12	protein_coding	9.34236	9.50755	8.54364	8.27551
Down	ENSG00000154678	-1.0063	1.58e-05	PDE1C	7p14.3	protein_coding	7.83643	7.6787	6.68915	6.88714
Down	ENSG00000156136	-1.00624	3.45e-25	DCK	4q13.3	protein_coding	10.1818	10.1715	9.16954	9.18279
Down	ENSG00000116830	-1.00614	2.97e-26	TTF2	1p13.1	protein_coding	10.4076	10.4754	9.5241	9.33314
Down	ENSG00000073111	-1.00484	3.23e-48	MCM2	3q21.3	protein_coding	11.36	11.2838	10.303	10.342
Down	ENSG00000184678	-1.0039	7.15e-87	H2BC21	1q21.2	protein_coding	12.4044	12.4005	11.3596	11.444
Down	ENSG00000126787	-1.00364	3.32e-66	DLGAP5	14q22.3	protein_coding	11.9754	12.0848	11.026	11.0288
Down	ENSG00000211584	-1.00316	6.6e-13	SLC48A1	12q13.11	protein_coding	9.32163	9.13386	8.24867	8.2315
Down	ENSG00000154640	-1.00288	2.05e-11	BTG3	21q21.1	protein_coding	8.92342	9.03238	8.03283	7.92704
Down	ENSG00000160216	-1.0026	3.38e-59	AGPAT3	21q22.3	protein_coding	11.6251	11.6081	10.6404	10.5875
Down	ENSG00000169684	-1.00257	0.00113	CHRNA5	15q25.1	protein_coding	7.07054	7.13872	5.86638	6.41145
Down	ENSG00000138092	-1.00238	6.54e-38	CENPO ENSG00000138092	2p23.3	protein_coding	10.8556	10.8411	9.86295	9.83336
Down	ENSG00000165757	-1.00117	1.35e-11	JCAD	10p11.23	protein_coding	8.94617	9.0569	8.04701	7.96592
Down	ENSG00000175449	-1.00098	0.0172	RFESD	5q15	protein_coding	6.07206	6.48049	5.5318	5.11215
Down	ENSG00000111700	-1.0007	4.75e-08	SLCO1B3	12p12.2	protein_coding	8.35802	8.62409	7.53238	7.47745
