# Supplementary material for: Piwi-interacting RNA 775 (piR-775) predicts favorable prognosis and regulates cell cycle and DNA damage response pathways in breast cancer
Source: Biomark Res. 2025 Nov 4;13:139. doi: 10.1186/s40364-025-00856-1 (PMC12584290; doi:10.1186/s40364-025-00856-1)
Supplement: Supplementary file 12 — Supplementary Material 12 [file 40364_2025_856_MOESM12_ESM.xlsx]

## Sheet: Table S4
Table S4. GO analysis for identified 341 potential piR-775 target genes
#category	term ID	term description	observed gene count	background gene count	strength	signal	false discovery rate	matching proteins in your network (IDs)	matching proteins in your network (labels)
GO Process	GO:0007049	Cell cycle	60	1246	0.45	0.94	2.06e-08	9606.ENSP00000166345,9606.ENSP00000216639,9606.ENSP00000240423,9606.ENSP00000250024,9606.ENSP00000251496,9606.ENSP00000258399,9606.ENSP00000259008,9606.ENSP00000260947,9606.ENSP00000263384,9606.ENSP00000265728,9606.ENSP00000265734,9606.ENSP00000265748,9606.ENSP00000275517,9606.ENSP00000280295,9606.ENSP00000282561,9606.ENSP00000284617,9606.ENSP00000290158,9606.ENSP00000300035,9606.ENSP00000300403,…	TRIP13,VRK1,NCAPH,E2F8,NCAPG,USP37,BRIP1,BARD1,FAM32A,DBF4,CDK6,ANLN,CDCA5,PPP1R1C,GJA1,CCSAP,KPNB1,PCLAF,TPX2,BIRC5,ESCO2,MCM7,ZWILCH,CLSPN,CHAF1B,POLE,EML1,CDKN3,KNL1,BLM,XRCC2,RHOU,CENPF,MKI67,CDCA8,RBL1,ZWINT,PDIK1L,CKAP2,TP73,MCM8,CDK14,CEP152,LZTS1,NOX5,FANCA,HELLS,PRC1,CENPK,CCNF,BCL2,WDR62,GPSM2,SAPCD2,NCAPG2,DDIAS,CDCA3,AUNIP,SPC24,ARL8B
GO Process	GO:1903047	Mitotic cell cycle process	37	537	0.6	1.12	2.8e-08	9606.ENSP00000166345,9606.ENSP00000216639,9606.ENSP00000240423,9606.ENSP00000251496,9606.ENSP00000258399,9606.ENSP00000260947,9606.ENSP00000265728,9606.ENSP00000265734,9606.ENSP00000265748,9606.ENSP00000275517,9606.ENSP00000282561,9606.ENSP00000290158,9606.ENSP00000300403,9606.ENSP00000301633,9606.ENSP00000306999,9606.ENSP00000311429,9606.ENSP00000312995,9606.ENSP00000322570,9606.ENSP00000334314,…	TRIP13,VRK1,NCAPH,NCAPG,USP37,BARD1,DBF4,CDK6,ANLN,CDCA5,GJA1,KPNB1,TPX2,BIRC5,ESCO2,ZWILCH,CLSPN,POLE,EML1,CDKN3,BLM,RHOU,CENPF,CDCA8,ZWINT,CKAP2,CDK14,LZTS1,PRC1,CENPK,CCNF,BCL2,WDR62,GPSM2,SAPCD2,NCAPG2,SPC24
GO Process	GO:0000278	Mitotic cell cycle	39	631	0.55	1.02	1.05e-07	9606.ENSP00000166345,9606.ENSP00000216639,9606.ENSP00000240423,9606.ENSP00000250024,9606.ENSP00000251496,9606.ENSP00000258399,9606.ENSP00000260947,9606.ENSP00000265728,9606.ENSP00000265734,9606.ENSP00000265748,9606.ENSP00000275517,9606.ENSP00000282561,9606.ENSP00000290158,9606.ENSP00000300403,9606.ENSP00000301633,9606.ENSP00000306999,9606.ENSP00000311429,9606.ENSP00000312995,9606.ENSP00000322570,…	TRIP13,VRK1,NCAPH,E2F8,NCAPG,USP37,BARD1,DBF4,CDK6,ANLN,CDCA5,GJA1,KPNB1,TPX2,BIRC5,ESCO2,ZWILCH,CLSPN,POLE,EML1,CDKN3,BLM,XRCC2,RHOU,CENPF,CDCA8,ZWINT,CKAP2,CDK14,LZTS1,PRC1,CENPK,CCNF,BCL2,WDR62,GPSM2,SAPCD2,NCAPG2,SPC24
GO Process	GO:0022402	Cell cycle process	45	835	0.49	0.94	1.54e-07	9606.ENSP00000166345,9606.ENSP00000216639,9606.ENSP00000240423,9606.ENSP00000251496,9606.ENSP00000258399,9606.ENSP00000259008,9606.ENSP00000260947,9606.ENSP00000265728,9606.ENSP00000265734,9606.ENSP00000265748,9606.ENSP00000275517,9606.ENSP00000282561,9606.ENSP00000290158,9606.ENSP00000300035,9606.ENSP00000300403,9606.ENSP00000301633,9606.ENSP00000306999,9606.ENSP00000311429,9606.ENSP00000312995,…	TRIP13,VRK1,NCAPH,NCAPG,USP37,BRIP1,BARD1,DBF4,CDK6,ANLN,CDCA5,GJA1,KPNB1,PCLAF,TPX2,BIRC5,ESCO2,ZWILCH,CLSPN,POLE,EML1,CDKN3,KNL1,BLM,XRCC2,RHOU,CENPF,CDCA8,ZWINT,CKAP2,CDK14,CEP152,LZTS1,NOX5,FANCA,PRC1,CENPK,CCNF,BCL2,WDR62,GPSM2,SAPCD2,NCAPG2,AUNIP,SPC24
GO Process	GO:0051301	Cell division	30	527	0.52	0.72	8.79e-05	9606.ENSP00000216639,9606.ENSP00000240423,9606.ENSP00000251496,9606.ENSP00000258399,9606.ENSP00000259008,9606.ENSP00000265734,9606.ENSP00000265748,9606.ENSP00000275517,9606.ENSP00000280295,9606.ENSP00000284617,9606.ENSP00000300403,9606.ENSP00000301633,9606.ENSP00000311429,9606.ENSP00000335463,9606.ENSP00000355922,9606.ENSP00000362146,9606.ENSP00000363055,9606.ENSP00000367276,9606.ENSP00000369390,…	VRK1,NCAPH,NCAPG,USP37,BRIP1,CDK6,ANLN,CDCA5,PPP1R1C,CCSAP,TPX2,BIRC5,ZWILCH,KNL1,CENPF,CDCA8,ZWINT,CKAP2,CDK14,NOX5,HELLS,PRC1,CCNF,CDCA7L,GPSM2,SAPCD2,NCAPG2,CDCA3,SPC24,ARL8B
GO Process	GO:0006259	DNA metabolic process	36	785	0.42	0.58	0.00053	9606.ENSP00000166345,9606.ENSP00000219097,9606.ENSP00000253462,9606.ENSP00000259008,9606.ENSP00000260947,9606.ENSP00000265465,9606.ENSP00000265728,9606.ENSP00000275053,9606.ENSP00000275517,9606.ENSP00000300035,9606.ENSP00000300738,9606.ENSP00000306999,9606.ENSP00000307288,9606.ENSP00000312995,9606.ENSP00000313500,9606.ENSP00000315700,9606.ENSP00000322570,9606.ENSP00000341565,9606.ENSP00000347232,…	TRIP13,ORC6,GINS2,BRIP1,BARD1,POLA2,DBF4,MMS22L,CDCA5,PCLAF,RRM1,ESCO2,MCM7,CLSPN,HROB,CHAF1B,POLE,FAM111B,BLM,PRIM1,RAD23B,XRCC2,CENPF,TTF2,NFIA,TET1,TP73,MCM8,FANCA,HELLS,STPG4,MCM10,PARPBP,AUNIP,TK1,FANCB
GO Process	GO:0006260	DNA replication	17	203	0.69	0.69	0.00053	9606.ENSP00000219097,9606.ENSP00000253462,9606.ENSP00000260947,9606.ENSP00000265465,9606.ENSP00000265728,9606.ENSP00000275053,9606.ENSP00000300035,9606.ENSP00000300738,9606.ENSP00000307288,9606.ENSP00000315700,9606.ENSP00000322570,9606.ENSP00000341565,9606.ENSP00000347232,9606.ENSP00000350491,9606.ENSP00000360231,9606.ENSP00000368164,9606.ENSP00000418268	ORC6,GINS2,BARD1,POLA2,DBF4,MMS22L,PCLAF,RRM1,MCM7,CHAF1B,POLE,FAM111B,BLM,PRIM1,NFIA,MCM8,MCM10
GO Process	GO:0007059	Chromosome segregation	18	286	0.56	0.45	0.0095	9606.ENSP00000166345,9606.ENSP00000240423,9606.ENSP00000251496,9606.ENSP00000259008,9606.ENSP00000275517,9606.ENSP00000290158,9606.ENSP00000301633,9606.ENSP00000306999,9606.ENSP00000335463,9606.ENSP00000355922,9606.ENSP00000362146,9606.ENSP00000363055,9606.ENSP00000377007,9606.ENSP00000377793,9606.ENSP00000379911,9606.ENSP00000387007,9606.ENSP00000465075,9606.ENSP00000479202	TRIP13,NCAPH,NCAPG,BRIP1,CDCA5,KPNB1,BIRC5,ESCO2,KNL1,CENPF,CDCA8,ZWINT,CENPN,PRC1,CENPK,NCAPG2,SPC24,ARL8B
GO Process	GO:0051983	Regulation of chromosome segregation	12	128	0.73	0.48	0.0095	9606.ENSP00000166345,9606.ENSP00000240423,9606.ENSP00000251496,9606.ENSP00000262188,9606.ENSP00000301633,9606.ENSP00000311429,9606.ENSP00000355922,9606.ENSP00000357643,9606.ENSP00000362146,9606.ENSP00000363055,9606.ENSP00000387007,9606.ENSP00000465075	TRIP13,NCAPH,NCAPG,SMARCD3,BIRC5,ZWILCH,CENPF,MKI67,CDCA8,ZWINT,NCAPG2,SPC24
GO Process	GO:0098813	Nuclear chromosome segregation	16	229	0.61	0.45	0.0095	9606.ENSP00000166345,9606.ENSP00000240423,9606.ENSP00000251496,9606.ENSP00000259008,9606.ENSP00000275517,9606.ENSP00000290158,9606.ENSP00000301633,9606.ENSP00000306999,9606.ENSP00000335463,9606.ENSP00000355922,9606.ENSP00000362146,9606.ENSP00000363055,9606.ENSP00000377793,9606.ENSP00000379911,9606.ENSP00000387007,9606.ENSP00000465075	TRIP13,NCAPH,NCAPG,BRIP1,CDCA5,KPNB1,BIRC5,ESCO2,KNL1,CENPF,CDCA8,ZWINT,PRC1,CENPK,NCAPG2,SPC24
GO Process	GO:1905818	Regulation of chromosome separation	11	109	0.77	0.48	0.0095	9606.ENSP00000166345,9606.ENSP00000240423,9606.ENSP00000251496,9606.ENSP00000262188,9606.ENSP00000301633,9606.ENSP00000311429,9606.ENSP00000355922,9606.ENSP00000362146,9606.ENSP00000363055,9606.ENSP00000387007,9606.ENSP00000465075	TRIP13,NCAPH,NCAPG,SMARCD3,BIRC5,ZWILCH,CENPF,CDCA8,ZWINT,NCAPG2,SPC24
GO Process	GO:0006261	DNA-templated DNA replication	12	137	0.71	0.45	0.0122	9606.ENSP00000219097,9606.ENSP00000253462,9606.ENSP00000260947,9606.ENSP00000265465,9606.ENSP00000275053,9606.ENSP00000300738,9606.ENSP00000307288,9606.ENSP00000322570,9606.ENSP00000347232,9606.ENSP00000350491,9606.ENSP00000368164,9606.ENSP00000418268	ORC6,GINS2,BARD1,POLA2,MMS22L,RRM1,MCM7,POLE,BLM,PRIM1,MCM8,MCM10
GO Process	GO:0006281	DNA repair	24	497	0.45	0.4	0.0127	9606.ENSP00000166345,9606.ENSP00000253462,9606.ENSP00000259008,9606.ENSP00000260947,9606.ENSP00000275053,9606.ENSP00000275517,9606.ENSP00000300035,9606.ENSP00000300738,9606.ENSP00000306999,9606.ENSP00000307288,9606.ENSP00000312995,9606.ENSP00000313500,9606.ENSP00000315700,9606.ENSP00000322570,9606.ENSP00000347232,9606.ENSP00000350708,9606.ENSP00000352271,9606.ENSP00000358478,9606.ENSP00000367545,…	TRIP13,GINS2,BRIP1,BARD1,MMS22L,CDCA5,PCLAF,RRM1,ESCO2,MCM7,CLSPN,HROB,CHAF1B,POLE,BLM,RAD23B,XRCC2,TTF2,TP73,MCM8,FANCA,PARPBP,AUNIP,FANCB
GO Process	GO:0010564	Regulation of cell cycle process	30	716	0.39	0.38	0.0135	9606.ENSP00000166345,9606.ENSP00000240423,9606.ENSP00000250024,9606.ENSP00000251496,9606.ENSP00000259008,9606.ENSP00000260947,9606.ENSP00000262188,9606.ENSP00000265728,9606.ENSP00000265748,9606.ENSP00000275517,9606.ENSP00000284617,9606.ENSP00000300403,9606.ENSP00000300738,9606.ENSP00000301633,9606.ENSP00000311429,9606.ENSP00000312995,9606.ENSP00000347232,9606.ENSP00000355922,9606.ENSP00000357643,…	TRIP13,NCAPH,E2F8,NCAPG,BRIP1,BARD1,SMARCD3,DBF4,ANLN,CDCA5,CCSAP,TPX2,RRM1,BIRC5,ZWILCH,CLSPN,BLM,CENPF,MKI67,CDCA8,RBL1,ZWINT,PRC1,CCNF,BCL2,WDR62,GPSM2,NCAPG2,SPC24,MYO19
GO Process	GO:0000070	Mitotic sister chromatid segregation	11	122	0.72	0.42	0.0178	9606.ENSP00000240423,9606.ENSP00000251496,9606.ENSP00000275517,9606.ENSP00000290158,9606.ENSP00000301633,9606.ENSP00000306999,9606.ENSP00000362146,9606.ENSP00000363055,9606.ENSP00000377793,9606.ENSP00000379911,9606.ENSP00000387007	NCAPH,NCAPG,CDCA5,KPNB1,BIRC5,ESCO2,CDCA8,ZWINT,PRC1,CENPK,NCAPG2
GO Process	GO:0034508	Centromere complex assembly	6	29	1.08	0.42	0.024	9606.ENSP00000355922,9606.ENSP00000362018,9606.ENSP00000370214,9606.ENSP00000377007,9606.ENSP00000377601,9606.ENSP00000379911	CENPF,CENPI,CENPO,CENPN,HELLS,CENPK
GO Process	GO:0007094	Mitotic spindle assembly checkpoint signaling	6	31	1.05	0.39	0.0314	9606.ENSP00000166345,9606.ENSP00000301633,9606.ENSP00000311429,9606.ENSP00000355922,9606.ENSP00000363055,9606.ENSP00000465075	TRIP13,BIRC5,ZWILCH,CENPF,ZWINT,SPC24
GO Process	GO:0016043	Cellular component organization	127	5436	0.13	0.26	0.0443	9606.ENSP00000002829,9606.ENSP00000166345,9606.ENSP00000216639,9606.ENSP00000233154,9606.ENSP00000240423,9606.ENSP00000248076,9606.ENSP00000251496,9606.ENSP00000253462,9606.ENSP00000256194,9606.ENSP00000259008,9606.ENSP00000261590,9606.ENSP00000262150,9606.ENSP00000262188,9606.ENSP00000262424,9606.ENSP00000262483,9606.ENSP00000264428,9606.ENSP00000265350,9606.ENSP00000265381,9606.ENSP00000265709,…	SEMA3F,TRIP13,VRK1,NCK2,NCAPH,F2RL3,NCAPG,GINS2,MICAL2,BRIP1,DSG2,CDH19,SMARCD3,CRISPLD2,PITPNM3,GLRB,MED20,APBA1,ANK1,ANLN,CDCA5,SIGMAR1,GJA1,CCSAP,MYO5B,KPNB1,F2RL1,SCIN,JAM3,PPFIBP2,PCLAF,TPX2,RRM1,BIRC5,EMB,LRP8,RFX2,ESCO2,RAMAC,MCM7,RNF26,CHAF1B,MAP7D3,COL12A1,LMNB2,COL10A1,EML1,KNL1,PRELID2,PTN,ECM2,SHANK2,BLM,GFRA1,ARHGEF26,XRCC2,ELF3,COL4A2,NOS1AP,HMGN2,RHOU,CENPF,TTF2,TSPAN2,LRRC8C,NFIA,…
GO Process	GO:0033047	Regulation of mitotic sister chromatid segregation	7	55	0.87	0.34	0.0459	9606.ENSP00000166345,9606.ENSP00000301633,9606.ENSP00000311429,9606.ENSP00000355922,9606.ENSP00000362146,9606.ENSP00000363055,9606.ENSP00000465075	TRIP13,BIRC5,ZWILCH,CENPF,CDCA8,ZWINT,SPC24
GO Process	GO:0140014	Mitotic nuclear division	12	175	0.6	0.32	0.0459	9606.ENSP00000240423,9606.ENSP00000251496,9606.ENSP00000275517,9606.ENSP00000290158,9606.ENSP00000300403,9606.ENSP00000301633,9606.ENSP00000306999,9606.ENSP00000362146,9606.ENSP00000363055,9606.ENSP00000377793,9606.ENSP00000379911,9606.ENSP00000387007	NCAPH,NCAPG,CDCA5,KPNB1,TPX2,BIRC5,ESCO2,CDCA8,ZWINT,PRC1,CENPK,NCAPG2
GO Process	GO:0009987	Cellular process	285	14826	0.05	0.24	0.0488	9606.ENSP00000002829,9606.ENSP00000033079,9606.ENSP00000166345,9606.ENSP00000175756,9606.ENSP00000185206,9606.ENSP00000193322,9606.ENSP00000216639,9606.ENSP00000219097,9606.ENSP00000220597,9606.ENSP00000222747,9606.ENSP00000223095,9606.ENSP00000223642,9606.ENSP00000233154,9606.ENSP00000240423,9606.ENSP00000244763,9606.ENSP00000248076,9606.ENSP00000250024,9606.ENSP00000251496,9606.ENSP00000253462,…	SEMA3F,FAM13B,TRIP13,PTPN18,CLIC5,OSTM1,VRK1,ORC6,PAG1,TSPAN12,SERPINE1,C5,NCK2,NCAPH,SSR1,F2RL3,E2F8,NCAPG,GINS2,NUP210,MICAL2,USP37,BRIP1,GALNT5,POU5F1,CTDSPL2,KHK,BARD1,GDE1,DSG2,GLCE,CDH19,SMARCD3,CRISPLD2,PITPNM3,FAM32A,TYRO3,GLRB,MGLL,MED20,APBA1,POLA2,PRKAR2A,ANK1,DBF4,CDK6,ANLN,GAREM1,STXBP5L,MMS22L,CDCA5,SIGMAR1,PPP1R1C,CRIM1,CAMK4,GJA1,PLOD2,CCSAP,MYO5B,KPNB1,TNFRSF13C,AGPAT3,ADCY9,ARL5…
GO Component	GO:0005694	Chromosome	63	1850	0.3	0.52	0.00043	9606.ENSP00000166345,9606.ENSP00000215980,9606.ENSP00000219097,9606.ENSP00000240423,9606.ENSP00000250024,9606.ENSP00000251496,9606.ENSP00000253462,9606.ENSP00000259915,9606.ENSP00000262188,9606.ENSP00000265465,9606.ENSP00000266732,9606.ENSP00000275053,9606.ENSP00000275517,9606.ENSP00000301633,9606.ENSP00000304676,9606.ENSP00000306335,9606.ENSP00000306999,9606.ENSP00000307288,9606.ENSP00000311429,…	TRIP13,CENPM,ORC6,NCAPH,E2F8,NCAPG,GINS2,POU5F1,SMARCD3,POLA2,TMPO,MMS22L,CDCA5,BIRC5,ATOH8,RFX2,ESCO2,MCM7,ZWILCH,HROB,CHAF1B,POLE,GLYR1,KNL1,FAM111B,BLM,PRIM1,PAX5,H2AC11,XRCC2,ELF3,ETS2,HMGN2,PAX9,CENPF,MKI67,NFIA,CENPI,CDCA8,TET1,RBL1,ZWINT,ZNF618,CASZ1,HES2,TP73,MCM8,SMAD9,CENPO,FANCA,CENPN,HELLS,PRC1,CENPK,NCAPG2,TCF12,MCM10,PARPBP,AUNIP,ANP32E,SPC24,H2BC11,FANCB
GO Component	GO:0000775	Chromosome, centromeric region	18	252	0.62	0.63	0.00094	9606.ENSP00000215980,9606.ENSP00000251496,9606.ENSP00000275517,9606.ENSP00000301633,9606.ENSP00000306999,9606.ENSP00000311429,9606.ENSP00000335463,9606.ENSP00000355922,9606.ENSP00000362018,9606.ENSP00000362146,9606.ENSP00000363055,9606.ENSP00000363241,9606.ENSP00000370214,9606.ENSP00000377007,9606.ENSP00000377601,9606.ENSP00000379911,9606.ENSP00000465075,9606.ENSP00000476136	CENPM,NCAPG,CDCA5,BIRC5,ESCO2,ZWILCH,KNL1,CENPF,CENPI,CDCA8,ZWINT,ZNF618,CENPO,CENPN,HELLS,CENPK,SPC24,H2BC11
GO Component	GO:0000228	Nuclear chromosome	15	244	0.55	0.37	0.0232	9606.ENSP00000219097,9606.ENSP00000240423,9606.ENSP00000251496,9606.ENSP00000253462,9606.ENSP00000265465,9606.ENSP00000275053,9606.ENSP00000301633,9606.ENSP00000307288,9606.ENSP00000322570,9606.ENSP00000347232,9606.ENSP00000350491,9606.ENSP00000362748,9606.ENSP00000387007,9606.ENSP00000418268,9606.ENSP00000463154	ORC6,NCAPH,NCAPG,GINS2,POLA2,MMS22L,BIRC5,MCM7,POLE,BLM,PRIM1,TET1,NCAPG2,MCM10,ANP32E
GO Component	GO:0098687	Chromosomal region	19	365	0.48	0.36	0.0232	9606.ENSP00000215980,9606.ENSP00000251496,9606.ENSP00000275517,9606.ENSP00000301633,9606.ENSP00000306999,9606.ENSP00000307288,9606.ENSP00000311429,9606.ENSP00000335463,9606.ENSP00000355922,9606.ENSP00000362018,9606.ENSP00000362146,9606.ENSP00000363055,9606.ENSP00000363241,9606.ENSP00000370214,9606.ENSP00000377007,9606.ENSP00000377601,9606.ENSP00000379911,9606.ENSP00000465075,9606.ENSP00000476136	CENPM,NCAPG,CDCA5,BIRC5,ESCO2,MCM7,ZWILCH,KNL1,CENPF,CENPI,CDCA8,ZWINT,ZNF618,CENPO,CENPN,HELLS,CENPK,SPC24,H2BC11
GO Component	GO:0000779	Condensed chromosome, centromeric region	12	175	0.6	0.35	0.0327	9606.ENSP00000215980,9606.ENSP00000251496,9606.ENSP00000301633,9606.ENSP00000311429,9606.ENSP00000335463,9606.ENSP00000355922,9606.ENSP00000362018,9606.ENSP00000363055,9606.ENSP00000370214,9606.ENSP00000377007,9606.ENSP00000379911,9606.ENSP00000465075	CENPM,NCAPG,BIRC5,ZWILCH,KNL1,CENPF,CENPI,ZWINT,CENPO,CENPN,CENPK,SPC24
GO Component	GO:0043232	Intracellular non-membrane-bounded organelle	122	5191	0.13	0.27	0.0327	9606.ENSP00000166345,9606.ENSP00000185206,9606.ENSP00000215980,9606.ENSP00000216639,9606.ENSP00000219097,9606.ENSP00000240423,9606.ENSP00000250024,9606.ENSP00000251496,9606.ENSP00000253462,9606.ENSP00000259915,9606.ENSP00000260947,9606.ENSP00000262102,9606.ENSP00000262188,9606.ENSP00000263384,9606.ENSP00000265465,9606.ENSP00000265563,9606.ENSP00000265709,9606.ENSP00000265734,9606.ENSP00000265748,…	TRIP13,CLIC5,CENPM,VRK1,ORC6,NCAPH,E2F8,NCAPG,GINS2,POU5F1,BARD1,MTUS1,SMARCD3,FAM32A,POLA2,PRKAR2A,ANK1,CDK6,ANLN,TMPO,MMS22L,CDCA5,SIGMAR1,CAMK4,CCSAP,MYO5B,TBC1D31,KPNB1,SCIN,JAM3,PCLAF,TPX2,BIRC5,LRP8,ATOH8,CKAP2L,RFX2,ESCO2,MCM7,ZWILCH,HROB,CHAF1B,SAMD4B,MAP7D3,POLE,GLYR1,LMNB2,EML1,KNL1,FAM111B,BLM,PRIM1,PAX5,H2AC11,XRCC2,ELF3,ERGIC2,ETS2,NOS1AP,HMGN2,PAX9,RHOU,CENPF,MKI67,NEURL1B,NFIA,CENP…
GO Component	GO:0000793	Condensed chromosome	15	275	0.5	0.33	0.0357	9606.ENSP00000215980,9606.ENSP00000240423,9606.ENSP00000251496,9606.ENSP00000301633,9606.ENSP00000311429,9606.ENSP00000335463,9606.ENSP00000347232,9606.ENSP00000355922,9606.ENSP00000362018,9606.ENSP00000363055,9606.ENSP00000370214,9606.ENSP00000377007,9606.ENSP00000379911,9606.ENSP00000387007,9606.ENSP00000465075	CENPM,NCAPH,NCAPG,BIRC5,ZWILCH,KNL1,BLM,CENPF,CENPI,ZWINT,CENPO,CENPN,CENPK,NCAPG2,SPC24
GO Component	GO:0000776	Kinetochore	11	165	0.59	0.31	0.0493	9606.ENSP00000215980,9606.ENSP00000301633,9606.ENSP00000311429,9606.ENSP00000335463,9606.ENSP00000355922,9606.ENSP00000362018,9606.ENSP00000363055,9606.ENSP00000370214,9606.ENSP00000377007,9606.ENSP00000379911,9606.ENSP00000465075	CENPM,BIRC5,ZWILCH,KNL1,CENPF,CENPI,ZWINT,CENPO,CENPN,CENPK,SPC24
